# Supplementary material for: Earwigs from Brazilian caves, with notes on the taxonomic and nomenclatural problems of the Dermaptera (Insecta)
Source: Zookeys. 2017 Nov 2;(713):25–52. doi: 10.3897/zookeys.713.15118 (PMC5704199; doi:10.3897/zookeys.713.15118)
Supplement: XML Treatment for Cylindrogaster cavernicola [file zookeys.713.15118-treatment1.xml]

<!DOCTYPE tp:taxon-treatment
  PUBLIC "-//TaxonX//DTD Taxonomic Treatment Publishing DTD v0 20100105//EN" "tax-treatment-NSO.dtd">
<tp:taxon-treatment xmlns:tp="http://www.plazi.org/taxpub"><tp:treatment-meta><kwd-group><label>Taxon classification</label><kwd><named-content xmlns:xlink="http://www.w3.org/1999/xlink" content-type="kingdom">Animalia</named-content></kwd><kwd><named-content xmlns:xlink="http://www.w3.org/1999/xlink" content-type="order">Dermaptera</named-content></kwd><kwd><named-content xmlns:xlink="http://www.w3.org/1999/xlink" content-type="family">Pygidicranidae</named-content></kwd></kwd-group><mixed-citation publication-type="journal"><person-group><name><surname>Kamimura</surname><given-names>Yoshitaka</given-names></name><name><surname>Ferreira</surname><given-names>Rodrigo L.</given-names></name></person-group><article-title>Earwigs from Brazilian caves, with notes on the taxonomic and nomenclatural problems of the <tp:taxon-name><tp:taxon-name-part taxon-name-part-type="order">Dermaptera</tp:taxon-name-part></tp:taxon-name> (<tp:taxon-name><tp:taxon-name-part taxon-name-part-type="class">Insecta</tp:taxon-name-part></tp:taxon-name>)</article-title><source>Zookeys</source><day>2</day><month>11</month><year>2017</year><volume>2017</volume><issue>713</issue><fpage>25</fpage><lpage>52</lpage><pub-id pub-id-type="doi">10.3897/zookeys.713.15118</pub-id></mixed-citation></tp:treatment-meta><tp:nomenclature><tp:taxon-name>
                    <tp:taxon-name-part taxon-name-part-type="genus" reg="Cylindrogaster">Cylindrogaster</tp:taxon-name-part>
                    <tp:taxon-name-part taxon-name-part-type="species" reg="cavernicola">cavernicola</tp:taxon-name-part>
                    <object-id xmlns:xlink="http://www.w3.org/1999/xlink" content-type="zoobank" xlink:type="simple">http://zoobank.org/CDD2C2A8-007B-4BF5-BCB7-B2C39D2427AC</object-id>
                  </tp:taxon-name><tp:taxon-authority>Kamimura, sp. n.</tp:taxon-authority><xref ref-type="fig" rid="F1">Figs 1–7</xref></tp:nomenclature><tp:treatment-sec sec-type="material" id="SECID0EVOAE"><title>Material examined.</title><p>Holotype ♂, ‘Gruta Apertar | da Hora | Jandaíra RN &lt;= Rio Grande do Norte&gt;’, ‘<abbrev xmlns:xlink="http://www.w3.org/1999/xlink" content-type="institution" xlink:title="Invertebrados Subterrâneos de Lavras (Subterranean Invertebrates, Lavras) of UFLA" id="ABBRID0E2OAE" xlink:type="simple">ISLA</abbrev> | 21101’, ‘15.ii.2010 | Ferreira, R.L. leg.’, ‘HOLOTYPE (male) | <italic><tp:taxon-name><tp:taxon-name-part taxon-name-part-type="genus" reg="Cylindrogaster">Cylindrogaster</tp:taxon-name-part> <tp:taxon-name-part taxon-name-part-type="species" reg="cavernicola">cavernicola</tp:taxon-name-part></tp:taxon-name></italic> | sp. n. | Det. Y. Kamimura 2017’.</p></tp:treatment-sec><tp:treatment-sec sec-type="diagnosis" id="SECID0EPPAE"><title>Diagnosis.</title><p>
              <italic><tp:taxon-name><tp:taxon-name-part taxon-name-part-type="genus" reg="Cylindrogaster">Cylindrogaster</tp:taxon-name-part> <tp:taxon-name-part taxon-name-part-type="species" reg="cavernicola">cavernicola</tp:taxon-name-part></tp:taxon-name></italic> sp. n. is a median-sized species with a slender abdomen and simple forceps. This species differs from all other species of <italic><tp:taxon-name><tp:taxon-name-part taxon-name-part-type="genus" reg="Cylindrogaster">Cylindrogaster</tp:taxon-name-part></tp:taxon-name></italic> with the combination of the following characters: the well-developed tegmina; pronotum slightly longer than broad; parameres with blunt apices; and short but weakly sinuated virgae.</p></tp:treatment-sec><tp:treatment-sec sec-type="description" id="SECID0ELQAE"><title>Description.</title><p>
              <bold><italic>Male</italic></bold> (holotype: Fig. <xref ref-type="fig" rid="F1">1</xref>). Length of body (without forceps): 11 mm. Length of forceps: 1.4 mm. Head width: 1.5 mm. Pronotum width: 1.0 mm. Pronotum length: 1.3 mm.</p><fig id="F1" position="float" orientation="portrait"><label>Figures 1-11.</label><caption><p>
                  <bold>1-7</bold> <italic><tp:taxon-name><tp:taxon-name-part taxon-name-part-type="genus" reg="Cylindrogaster">Cylindrogaster</tp:taxon-name-part> <tp:taxon-name-part taxon-name-part-type="species" reg="cavernicola">cavernicola</tp:taxon-name-part></tp:taxon-name></italic> Kamimura, sp. n. (male, holotype): habitus (<bold>1</bold>), head and thorax (<bold>2</bold>), tegmina and wings (<bold>3</bold>), penultimate sternite (<bold>4</bold>), ultimate tergite and forceps (<bold>5</bold>), and genitalia (<bold>6, 7</bold>)
                      <bold>8, 10</bold>
                      <italic><tp:taxon-name><tp:taxon-name-part taxon-name-part-type="genus" reg="Cylindrogaster">Cylindrogaster</tp:taxon-name-part> <tp:taxon-name-part taxon-name-part-type="species" reg="thoracicus">thoracicus</tp:taxon-name-part></tp:taxon-name></italic> (MM 3637; collected from Itatiaia, Brazil; det. W. D. Hincks): head and thorax (<bold>8</bold>), and genitalia (<bold>10</bold>) <bold>9, 11</bold><italic><tp:taxon-name><tp:taxon-name-part taxon-name-part-type="genus" reg="Cylindrogaster">Cylindrogaster</tp:taxon-name-part> <tp:taxon-name-part taxon-name-part-type="species" reg="gracilis">gracilis</tp:taxon-name-part></tp:taxon-name></italic>: head and thorax (<bold>9</bold>: MM 3677; collected from Itatiaia, Brazil; det. W. D. Hincks), and genitalia (<bold>11</bold>: MM 3565; collected from Minas Gerais, Brazil; det. W. D. Hincks). Scale bars 3 mm for Fig. <bold>1</bold>; 0.5 mm for Figs <bold>2-6, 8-11</bold>; 200 ?m for Fig. <bold>7</bold>.</p></caption><graphic xmlns:xlink="http://www.w3.org/1999/xlink" xlink:href="zookeys-713-025-g001.jpg" position="float" orientation="portrait" xlink:type="simple" id="oo_165932.jpg"/></fig><p>The body color of the holotype seems to have been bleached by preservation in ethanol. Body color uniformly pale amber but abdomen darker. Body, including forceps, sparsely pubescent.</p><p>Head (Fig. <xref ref-type="fig" rid="F1">2</xref>) slightly longer than broad, widest in the region of the eyes; frons tumid, occiput depressed; transverse and median suture not conspicuous but visible; hind margin strongly emarginated in middle; post-ocular carina well developed, almost straight, running from middle of the internal margin of the eyes to the hind margin of the head; lateral margins of post-ocular region bordered with strong bristles. Antennae broken, 10 (right) and 15 (left) segments remaining; first segment stout, expanded apically, length almost the same as the distance between antennal bases; second segment short, quadrate; third segment expanding apically, widest width almost the same as the length; fourth segment almost quadrate; fifth segment almost quadrate (left side) to 1.5 times longer than the width (right side); remaining segments gradually lengthening. Eyes prominent, slightly shorter than post-ocular length. Pronotum (Fig. <xref ref-type="fig" rid="F1">2</xref>) slightly longer than broad; anterior margin almost straight; sides parallel; hind margin broadly rounded; median sulcus distinct; prozona weakly raised. Tegmina (Fig. <xref ref-type="fig" rid="F1">3</xref>) well developed, 1.5 times wider than pronotum, about twice as long as pronotum; broad triangular scutellum visible. Wings (Fig. <xref ref-type="fig" rid="F1">3</xref>) well-developed. Legs long, slender; hind tarsi with first segment 2.5 times longer than third, second segment about half as long as third, claw with small arolium. Abdomen long, cylindrical; segments eight and nine slightly expanded. Penultimate (= 9<sup>th</sup>) sternite (Fig. <xref ref-type="fig" rid="F1">4</xref>) slender, with shallow concave sides; caudal margin forming a more or less semicircular lobe. Ultimate (= 10<sup>th</sup>) tergite (Fig. <xref ref-type="fig" rid="F1">5</xref>) moderately inflated, oval; caudal margin shallow concave between forceps. Forceps (Fig. <xref ref-type="fig" rid="F1">5</xref>) robust and short, almost straight, pubescent especially on inner margins, tapering and weakly curving inward apically, base of inner margin with small tooth. Genitalia (Figs <xref ref-type="fig" rid="F1">6</xref>, <xref ref-type="fig" rid="F1">7</xref>); virga short and sinuated; parameres (= external parameres) short and broad, rounded, with small triangular sclerotized tubercle and sparse short hairs at apex.</p><p>
              <bold><italic>Female.</italic></bold> Unknown.</p></tp:treatment-sec><tp:treatment-sec sec-type="remarks" id="SECID0E5UAE"><title>Remarks.</title><p>The subfamily <tp:taxon-name><tp:taxon-name-part taxon-name-part-type="subfamily">Cylindrogastrinae</tp:taxon-name-part></tp:taxon-name> consists of six species belonging to the Neotropical genus <italic><tp:taxon-name><tp:taxon-name-part taxon-name-part-type="genus" reg="Cylindrogaster">Cylindrogaster</tp:taxon-name-part></tp:taxon-name></italic> (<xref ref-type="bibr" rid="B40">Hincks 1955</xref>; <xref ref-type="bibr" rid="B99">Steinmann 1986</xref>, <xref ref-type="bibr" rid="B101">1989b</xref>). Their <!--PageBreak-->external appearance resembles those of the <tp:taxon-name><tp:taxon-name-part taxon-name-part-type="subfamily">Diplatyinae</tp:taxon-name-part></tp:taxon-name> species or <tp:taxon-name><tp:taxon-name-part taxon-name-part-type="family">Diplatyidae</tp:taxon-name-part></tp:taxon-name> <italic>sensu stricto</italic> (Table <xref ref-type="table" rid="T1">1</xref>). However, males of <italic><tp:taxon-name><tp:taxon-name-part taxon-name-part-type="genus" reg="Cylindrogaster">Cylindrogaster</tp:taxon-name-part></tp:taxon-name></italic> spp., including <italic><tp:taxon-name><tp:taxon-name-part taxon-name-part-type="genus" reg="Cylindrogaster">C.</tp:taxon-name-part> <tp:taxon-name-part taxon-name-part-type="species" reg="cavernicola">cavernicola</tp:taxon-name-part></tp:taxon-name></italic> sp. n. described here, have one gonopore on each of the paired virgae, which is a heavily sclerotized process containing the terminal part of the ejaculatory duct, whereas male diplatyids (and haplodiplatyids) have a pair of bifurcated virgae (<xref ref-type="bibr" rid="B40">Hincks 1955</xref>; <xref ref-type="bibr" rid="B100">Steinmann 1989a</xref>).</p><table-wrap id="T1" position="float" orientation="portrait"><label>Table 1.</label><caption><p>Proposed classification systems for the infraorder <tp:taxon-name><tp:taxon-name-part taxon-name-part-type="infraorder">Protodermaptera</tp:taxon-name-part></tp:taxon-name> Zacher, 1910.</p></caption><table id="TID0E3OAC" rules="all"><tbody><tr><th rowspan="1" colspan="1">
                      <xref ref-type="bibr" rid="B40">Hincks (1955</xref>, <xref ref-type="bibr" rid="B41">1959</xref>)</th><th rowspan="1" colspan="1">
                      <xref ref-type="bibr" rid="B75">Popham (1985)</xref>
                    </th><th rowspan="1" colspan="1">
                      <xref ref-type="bibr" rid="B99">Steinmann (1986</xref>, <xref ref-type="bibr" rid="B101">1989b</xref>)</th><th rowspan="1" colspan="1">
                      <xref ref-type="bibr" rid="B90">Sakai (1996)</xref>
                    </th><th rowspan="1" colspan="1">
                      <xref ref-type="bibr" rid="B30">Engel and Haas (2007)</xref>
                    </th><th rowspan="1" colspan="1">This study</th></tr><tr><td rowspan="1" colspan="1">
                      <bold><tp:taxon-name><tp:taxon-name-part taxon-name-part-type="family">Pygidicranidae</tp:taxon-name-part></tp:taxon-name></bold>
                    </td><td rowspan="1" colspan="1">
                      <bold><tp:taxon-name><tp:taxon-name-part taxon-name-part-type="family">Pygidicranidae</tp:taxon-name-part></tp:taxon-name></bold>
                    </td><td rowspan="1" colspan="1">
                      <bold><tp:taxon-name><tp:taxon-name-part taxon-name-part-type="family">Pygidicranidae</tp:taxon-name-part></tp:taxon-name></bold>
                    </td><td rowspan="1" colspan="1">
                      <bold><tp:taxon-name><tp:taxon-name-part taxon-name-part-type="family">Pygidicranidae</tp:taxon-name-part></tp:taxon-name></bold>
                    </td><td rowspan="1" colspan="1">
                      <bold><tp:taxon-name><tp:taxon-name-part taxon-name-part-type="family">Pygidicranidae</tp:taxon-name-part></tp:taxon-name></bold>
                    </td><td rowspan="1" colspan="1">
                      <bold><tp:taxon-name><tp:taxon-name-part taxon-name-part-type="family">Pygidicranidae</tp:taxon-name-part></tp:taxon-name></bold>
                    </td></tr><tr><td rowspan="1" colspan="1">
                      <tp:taxon-name><tp:taxon-name-part taxon-name-part-type="subfamily">Anataeliinae</tp:taxon-name-part></tp:taxon-name>
                    </td><td rowspan="1" colspan="1">
                      <tp:taxon-name><tp:taxon-name-part taxon-name-part-type="subfamily">Anataeliinae</tp:taxon-name-part></tp:taxon-name>
                    </td><td rowspan="1" colspan="1">
                      <tp:taxon-name><tp:taxon-name-part taxon-name-part-type="subfamily">Anataeliinae</tp:taxon-name-part></tp:taxon-name>
                    </td><td rowspan="1" colspan="1">
                      <tp:taxon-name><tp:taxon-name-part taxon-name-part-type="subfamily">Anataelinae</tp:taxon-name-part></tp:taxon-name>
                    </td><td rowspan="1" colspan="1">
                      <tp:taxon-name><tp:taxon-name-part taxon-name-part-type="subfamily">Anataeliinae</tp:taxon-name-part></tp:taxon-name>
                    </td><td rowspan="1" colspan="1">
                      <tp:taxon-name><tp:taxon-name-part taxon-name-part-type="subfamily">Anataelinae</tp:taxon-name-part></tp:taxon-name>
                    </td></tr><tr><td rowspan="1" colspan="1">
                      <tp:taxon-name><tp:taxon-name-part taxon-name-part-type="subfamily">Blandicinae</tp:taxon-name-part></tp:taxon-name>
                    </td><td rowspan="1" colspan="1">
                      <tp:taxon-name><tp:taxon-name-part taxon-name-part-type="subfamily">Blandicinae</tp:taxon-name-part></tp:taxon-name>
                    </td><td rowspan="1" colspan="1">
                      <tp:taxon-name><tp:taxon-name-part taxon-name-part-type="subfamily">Blandicinae</tp:taxon-name-part></tp:taxon-name>
                    </td><td rowspan="1" colspan="1">
                      <tp:taxon-name><tp:taxon-name-part taxon-name-part-type="subfamily">Blandicinae</tp:taxon-name-part></tp:taxon-name>
                    </td><td rowspan="1" colspan="1">
                      <tp:taxon-name><tp:taxon-name-part taxon-name-part-type="subfamily">Blandicinae</tp:taxon-name-part></tp:taxon-name>
                    </td><td rowspan="1" colspan="1">
                      <tp:taxon-name><tp:taxon-name-part taxon-name-part-type="subfamily">Blandicinae</tp:taxon-name-part></tp:taxon-name>
                    </td></tr><tr><td rowspan="1" colspan="1"/><td rowspan="1" colspan="1"/><td rowspan="1" colspan="1">
                      <tp:taxon-name><tp:taxon-name-part taxon-name-part-type="subfamily">Brindlensiinae</tp:taxon-name-part></tp:taxon-name>
                    </td><td rowspan="1" colspan="1">
                      <tp:taxon-name><tp:taxon-name-part taxon-name-part-type="subfamily">Brindlensiinae</tp:taxon-name-part></tp:taxon-name>
                    </td><td rowspan="1" colspan="1">
                      <tp:taxon-name><tp:taxon-name-part taxon-name-part-type="subfamily">Brindlensiinae</tp:taxon-name-part></tp:taxon-name>
                    </td><td rowspan="1" colspan="1">
                      <tp:taxon-name><tp:taxon-name-part taxon-name-part-type="subfamily">Brindlensiinae</tp:taxon-name-part></tp:taxon-name>
                    </td></tr><tr><td rowspan="1" colspan="1"/><td rowspan="1" colspan="1">
                      <tp:taxon-name><tp:taxon-name-part taxon-name-part-type="subfamily">Chaliinae</tp:taxon-name-part></tp:taxon-name>
                    </td><td rowspan="1" colspan="1">
                      <tp:taxon-name><tp:taxon-name-part taxon-name-part-type="subfamily">Challiinae</tp:taxon-name-part></tp:taxon-name>
                    </td><td rowspan="1" colspan="1">
                      <tp:taxon-name><tp:taxon-name-part taxon-name-part-type="subfamily">Chaliinae</tp:taxon-name-part></tp:taxon-name>
                    </td><td rowspan="1" colspan="1">
                      <tp:taxon-name><tp:taxon-name-part taxon-name-part-type="subfamily">Challiinae</tp:taxon-name-part></tp:taxon-name>
                    </td><td rowspan="1" colspan="1">
                      <tp:taxon-name><tp:taxon-name-part taxon-name-part-type="subfamily">Chaliinae</tp:taxon-name-part></tp:taxon-name>
                    </td></tr><tr><td rowspan="1" colspan="1">
                      <tp:taxon-name><tp:taxon-name-part taxon-name-part-type="subfamily">Echinosomatinae</tp:taxon-name-part></tp:taxon-name>
                    </td><td rowspan="1" colspan="1">
                      <tp:taxon-name><tp:taxon-name-part taxon-name-part-type="subfamily">Echinosomatinae</tp:taxon-name-part></tp:taxon-name>
                    </td><td rowspan="1" colspan="1">
                      <tp:taxon-name><tp:taxon-name-part taxon-name-part-type="subfamily">Echinosomatinae</tp:taxon-name-part></tp:taxon-name>
                    </td><td rowspan="1" colspan="1">
                      <tp:taxon-name><tp:taxon-name-part taxon-name-part-type="subfamily">Echinosomatinae</tp:taxon-name-part></tp:taxon-name>
                    </td><td rowspan="1" colspan="1">
                      <tp:taxon-name><tp:taxon-name-part taxon-name-part-type="subfamily">Echinosomatinae</tp:taxon-name-part></tp:taxon-name>
                    </td><td rowspan="1" colspan="1">
                      <tp:taxon-name><tp:taxon-name-part taxon-name-part-type="subfamily">Echinosomatinae</tp:taxon-name-part></tp:taxon-name>
                    </td></tr><tr><td rowspan="1" colspan="1"/><td rowspan="1" colspan="1"/><td rowspan="1" colspan="1"/><td rowspan="1" colspan="1">
                      <tp:taxon-name><tp:taxon-name-part taxon-name-part-type="subfamily">Prolabiscinae</tp:taxon-name-part></tp:taxon-name>
                    </td><td rowspan="1" colspan="1">(= <tp:taxon-name><tp:taxon-name-part taxon-name-part-type="subfamily">Prolabiscinae</tp:taxon-name-part></tp:taxon-name>)</td><td rowspan="1" colspan="1">
                      <tp:taxon-name><tp:taxon-name-part taxon-name-part-type="subfamily">Prolabiscinae</tp:taxon-name-part></tp:taxon-name>
                    </td></tr><tr><td rowspan="1" colspan="1">
                      <tp:taxon-name><tp:taxon-name-part taxon-name-part-type="subfamily">Esphalmeninae</tp:taxon-name-part></tp:taxon-name>
                    </td><td rowspan="1" colspan="1">
                      <tp:taxon-name><tp:taxon-name-part taxon-name-part-type="subfamily">Esphalmeninae</tp:taxon-name-part></tp:taxon-name>
                    </td><td rowspan="1" colspan="1">
                      <tp:taxon-name><tp:taxon-name-part taxon-name-part-type="subfamily">Esphalmeninae</tp:taxon-name-part></tp:taxon-name>
                    </td><td rowspan="1" colspan="1">
                      <tp:taxon-name><tp:taxon-name-part taxon-name-part-type="subfamily">Esphalmeninae</tp:taxon-name-part></tp:taxon-name>
                    </td><td rowspan="1" colspan="1">
                      <tp:taxon-name><tp:taxon-name-part taxon-name-part-type="subfamily">Esphalmeninae</tp:taxon-name-part></tp:taxon-name>
                    </td><td rowspan="1" colspan="1">
                      <tp:taxon-name><tp:taxon-name-part taxon-name-part-type="subfamily">Esphalmeninae</tp:taxon-name-part></tp:taxon-name>
                    </td></tr><tr><td rowspan="1" colspan="1">
                      <tp:taxon-name><tp:taxon-name-part taxon-name-part-type="subfamily">Pygidicraninae</tp:taxon-name-part></tp:taxon-name>
                    </td><td rowspan="1" colspan="1">
                      <tp:taxon-name><tp:taxon-name-part taxon-name-part-type="subfamily">Pygidicraninae</tp:taxon-name-part></tp:taxon-name>
                    </td><td rowspan="1" colspan="1">
                      <tp:taxon-name><tp:taxon-name-part taxon-name-part-type="subfamily">Pygidicraninae</tp:taxon-name-part></tp:taxon-name>
                    </td><td rowspan="1" colspan="1">
                      <tp:taxon-name><tp:taxon-name-part taxon-name-part-type="subfamily">Pygidicraninae</tp:taxon-name-part></tp:taxon-name>
                    </td><td rowspan="1" colspan="1">
                      <tp:taxon-name><tp:taxon-name-part taxon-name-part-type="subfamily">Pygidicraninae</tp:taxon-name-part></tp:taxon-name>
                    </td><td rowspan="1" colspan="1">
                      <tp:taxon-name><tp:taxon-name-part taxon-name-part-type="subfamily">Pygidicraninae</tp:taxon-name-part></tp:taxon-name>
                    </td></tr><tr><td rowspan="1" colspan="1">
                      <tp:taxon-name><tp:taxon-name-part taxon-name-part-type="subfamily">Pyragrinae</tp:taxon-name-part></tp:taxon-name>
                    </td><td rowspan="1" colspan="1">
                      <tp:taxon-name><tp:taxon-name-part taxon-name-part-type="subfamily">Pyragrinae</tp:taxon-name-part></tp:taxon-name>
                    </td><td rowspan="1" colspan="1">
                      <tp:taxon-name><tp:taxon-name-part taxon-name-part-type="subfamily">Pyragrinae</tp:taxon-name-part></tp:taxon-name>
                    </td><td rowspan="1" colspan="1">
                      <tp:taxon-name><tp:taxon-name-part taxon-name-part-type="subfamily">Pyragrinae</tp:taxon-name-part></tp:taxon-name>
                    </td><td rowspan="1" colspan="1">
                      <tp:taxon-name><tp:taxon-name-part taxon-name-part-type="subfamily">Pyragrinae</tp:taxon-name-part></tp:taxon-name>
                    </td><td rowspan="1" colspan="1">
                      <tp:taxon-name><tp:taxon-name-part taxon-name-part-type="subfamily">Pyragrinae</tp:taxon-name-part></tp:taxon-name>
                    </td></tr><tr><td rowspan="1" colspan="1"/><td rowspan="1" colspan="1"/><td rowspan="1" colspan="1"/><td rowspan="1" colspan="1"/><td rowspan="1" colspan="1">
                      <tp:taxon-name><tp:taxon-name-part taxon-name-part-type="subfamily">Diplatymorphinae</tp:taxon-name-part></tp:taxon-name>
                    </td><td rowspan="1" colspan="1"/></tr><tr><td rowspan="1" colspan="1"/><td rowspan="1" colspan="1"/><td rowspan="1" colspan="1"/><td rowspan="1" colspan="1"/><td rowspan="1" colspan="1">
                      <tp:taxon-name><tp:taxon-name-part taxon-name-part-type="subfamily">Cylindrogastrinae</tp:taxon-name-part></tp:taxon-name>
                    </td><td rowspan="1" colspan="1"/></tr><tr><td rowspan="1" colspan="1">
                      <tp:taxon-name><tp:taxon-name-part taxon-name-part-type="subfamily">Karschiellinae</tp:taxon-name-part></tp:taxon-name>
                    </td><td rowspan="1" colspan="1">
                      <tp:taxon-name><tp:taxon-name-part taxon-name-part-type="subfamily">Karschiellinae</tp:taxon-name-part></tp:taxon-name>
                    </td><td rowspan="1" colspan="1">
                      <tp:taxon-name><tp:taxon-name-part taxon-name-part-type="subfamily">Karschiellinae</tp:taxon-name-part></tp:taxon-name>
                    </td><td rowspan="1" colspan="1">
                      <tp:taxon-name><tp:taxon-name-part taxon-name-part-type="subfamily">Karschiellinae</tp:taxon-name-part></tp:taxon-name>
                    </td><td rowspan="1" colspan="1">
                      <bold><tp:taxon-name><tp:taxon-name-part taxon-name-part-type="family">Karschiellidae</tp:taxon-name-part></tp:taxon-name></bold>
                    </td><td rowspan="1" colspan="1">
                      <bold><tp:taxon-name><tp:taxon-name-part taxon-name-part-type="family">Karschiellidae</tp:taxon-name-part></tp:taxon-name></bold>
                    </td></tr><tr><td rowspan="1" colspan="1"/><td rowspan="1" colspan="1"/><td rowspan="1" colspan="1"/><td rowspan="1" colspan="1"/><td rowspan="1" colspan="1"/><td rowspan="1" colspan="1">
                      <bold><tp:taxon-name><tp:taxon-name-part taxon-name-part-type="family">Haplodiplatyidae</tp:taxon-name-part></tp:taxon-name></bold> (<italic>sensu</italic> <xref ref-type="bibr" rid="B31">Engel et al. 2017</xref>)</td></tr><tr><td rowspan="1" colspan="1"/><td rowspan="1" colspan="1"/><td rowspan="1" colspan="1"/><td rowspan="1" colspan="1">
                      <bold><tp:taxon-name><tp:taxon-name-part taxon-name-part-type="family">Diplatyidae</tp:taxon-name-part></tp:taxon-name></bold> (<italic>sensu lato</italic>)</td><td rowspan="1" colspan="1">
                      <bold><tp:taxon-name><tp:taxon-name-part taxon-name-part-type="family">Diplatyidae</tp:taxon-name-part></tp:taxon-name></bold> (<italic>sensu stricto</italic>)</td><td rowspan="1" colspan="1">
                      <bold><tp:taxon-name><tp:taxon-name-part taxon-name-part-type="family">Diplatyidae</tp:taxon-name-part></tp:taxon-name></bold>
                    </td></tr><tr><td rowspan="1" colspan="1">
                      <tp:taxon-name><tp:taxon-name-part taxon-name-part-type="subfamily">Diplatyinae</tp:taxon-name-part></tp:taxon-name>
                    </td><td rowspan="1" colspan="1">
                      <tp:taxon-name><tp:taxon-name-part taxon-name-part-type="subfamily">Diplatyinae</tp:taxon-name-part></tp:taxon-name>
                    </td><td rowspan="1" colspan="1">
                      <tp:taxon-name><tp:taxon-name-part taxon-name-part-type="subfamily">Diplatyinae</tp:taxon-name-part></tp:taxon-name>
                    </td><td rowspan="1" colspan="1">
                      <tp:taxon-name><tp:taxon-name-part taxon-name-part-type="subfamily">Diplatyinae</tp:taxon-name-part></tp:taxon-name>
                    </td><td rowspan="1" colspan="1"/><td rowspan="1" colspan="1">
                      <tp:taxon-name><tp:taxon-name-part taxon-name-part-type="subfamily">Diplatyinae</tp:taxon-name-part></tp:taxon-name>
                    </td></tr><tr><td rowspan="1" colspan="1"/><td rowspan="1" colspan="1"/><td rowspan="1" colspan="1">
                      <tp:taxon-name><tp:taxon-name-part taxon-name-part-type="subfamily">Diplatymorphinae</tp:taxon-name-part></tp:taxon-name>
                    </td><td rowspan="1" colspan="1">(= <tp:taxon-name><tp:taxon-name-part taxon-name-part-type="subfamily">Diplatymorphinae</tp:taxon-name-part></tp:taxon-name>)</td><td rowspan="1" colspan="1"/><td rowspan="1" colspan="1">
                      <tp:taxon-name><tp:taxon-name-part taxon-name-part-type="subfamily">Diplatymorphinae</tp:taxon-name-part></tp:taxon-name>
                    </td></tr><tr><td rowspan="1" colspan="1">(= <tp:taxon-name><tp:taxon-name-part taxon-name-part-type="subfamily">Cylindrogastrinae</tp:taxon-name-part></tp:taxon-name>)</td><td rowspan="1" colspan="1">(= <tp:taxon-name><tp:taxon-name-part taxon-name-part-type="subfamily">Cylindrogastrinae</tp:taxon-name-part></tp:taxon-name>)</td><td rowspan="1" colspan="1">
                      <tp:taxon-name><tp:taxon-name-part taxon-name-part-type="subfamily">Cylindrogastrinae</tp:taxon-name-part></tp:taxon-name>
                    </td><td rowspan="1" colspan="1">
                      <tp:taxon-name><tp:taxon-name-part taxon-name-part-type="subfamily">Cylindrogastrinae</tp:taxon-name-part></tp:taxon-name>
                    </td><td rowspan="1" colspan="1"/><td rowspan="1" colspan="1">
                      <tp:taxon-name><tp:taxon-name-part taxon-name-part-type="subfamily">Cylindrogastrinae</tp:taxon-name-part></tp:taxon-name>
                    </td></tr></tbody></table></table-wrap><p>This new species is allied to <italic><tp:taxon-name><tp:taxon-name-part taxon-name-part-type="genus" reg="Cylindrogaster">C.</tp:taxon-name-part> <tp:taxon-name-part taxon-name-part-type="species" reg="gracilis">gracilis</tp:taxon-name-part></tp:taxon-name></italic> Stal, 1855, which was recorded from Brazil (and also possibly from Peru). However, the virga is entirely straight and the parameres are much wider than the length in the latter species (Fig. <xref ref-type="fig" rid="F1">11</xref>). Another Brazilian species, <italic><tp:taxon-name><tp:taxon-name-part taxon-name-part-type="genus" reg="Cylindrogaster">C.</tp:taxon-name-part> <tp:taxon-name-part taxon-name-part-type="species" reg="thoracicus">thoracicus</tp:taxon-name-part></tp:taxon-name></italic> Dohrn, 1863, can be distinguished from <italic><tp:taxon-name><tp:taxon-name-part taxon-name-part-type="genus" reg="Cylindrogaster">C.</tp:taxon-name-part> <tp:taxon-name-part taxon-name-part-type="species" reg="cavernicola">cavernicola</tp:taxon-name-part></tp:taxon-name></italic> sp. n. by its much longer virgae (Fig. <xref ref-type="fig" rid="F1">10</xref>) and pronotum (Fig. <xref ref-type="fig" rid="F1">8</xref>).</p></tp:treatment-sec><tp:treatment-sec sec-type="key" id="SECID0EMVAG"><title>Key to the known <italic><tp:taxon-name><tp:taxon-name-part taxon-name-part-type="genus" reg="Cylindrogaster">Cylindrogaster</tp:taxon-name-part></tp:taxon-name></italic> species (males only)</title><table-wrap content-type="key" position="anchor" orientation="portrait"><table id="TID0ENRAE" rules="all"><tbody><tr><td rowspan="1" colspan="1">1</td><td rowspan="1" colspan="1">Tegmina reduced to small lateral flaps. Ultimate tergite strongly inflated. Forceps well developed, so-called macrolabic</td><td rowspan="1" colspan="1">
                      <bold><italic><tp:taxon-name><tp:taxon-name-part taxon-name-part-type="genus" reg="Cylindrogaster">Cylindrogaster</tp:taxon-name-part> <tp:taxon-name-part taxon-name-part-type="species" reg="bicyclurus">bicyclurus</tp:taxon-name-part></tp:taxon-name></italic></bold>
                    </td></tr><tr><td rowspan="1" colspan="1">–</td><td rowspan="1" colspan="1">Tegmina not reduced, well developed, normal. Ultimate tergite not or little inflated. Forceps, so-called microlabic</td><td rowspan="1" colspan="1">
                      <bold>2</bold>
                    </td></tr><tr><td rowspan="1" colspan="1">2</td><td rowspan="1" colspan="1">Parameres of genitalia triangular with pointed apex</td><td rowspan="1" colspan="1">
                      <bold>3</bold>
                    </td></tr><tr><td rowspan="1" colspan="1">–</td><td rowspan="1" colspan="1">Parameres of genitalia trapezoid or oval, broader than long, with blunt apex</td><td rowspan="1" colspan="1">
                      <bold>4</bold>
                    </td></tr><tr><td rowspan="1" colspan="1">3</td><td rowspan="1" colspan="1">Virga short but sinuated, with a characteristic projection at middle</td><td rowspan="1" colspan="1">
                      <bold><italic><tp:taxon-name><tp:taxon-name-part taxon-name-part-type="genus" reg="Cylindrogaster">Cylindrogaster</tp:taxon-name-part> <tp:taxon-name-part taxon-name-part-type="species" reg="sahlbergi">sahlbergi</tp:taxon-name-part></tp:taxon-name></italic></bold>
                    </td></tr><tr><td rowspan="1" colspan="1">–</td><td rowspan="1" colspan="1">Virga short, curved but not sinuated, without a characteristic projection at the middle</td><td rowspan="1" colspan="1">
                      <bold><italic><tp:taxon-name><tp:taxon-name-part taxon-name-part-type="genus" reg="Cylindrogaster">Cylindrogaster</tp:taxon-name-part> <tp:taxon-name-part taxon-name-part-type="species" reg="yepezi">yepezi</tp:taxon-name-part></tp:taxon-name></italic></bold>
                    </td></tr><tr><td rowspan="1" colspan="1">4</td><td rowspan="1" colspan="1">Pronotum (excluding anterior zone tapering to head) apparently longer than broad (Fig. <xref ref-type="fig" rid="F1">8</xref>)</td><td rowspan="1" colspan="1">
                      <bold>5</bold>
                    </td></tr><tr><td rowspan="1" colspan="1">–</td><td rowspan="1" colspan="1">Pronotum (excluding anterior zone tapering to head) almost quadrate or slightly longer than broad (Figs <xref ref-type="fig" rid="F1">2</xref>, <xref ref-type="fig" rid="F1">9</xref>)</td><td rowspan="1" colspan="1">
                      <bold>6</bold>
                    </td></tr><tr><td rowspan="1" colspan="1">5</td><td rowspan="1" colspan="1">Pronotum (excluding anterior tapering region) more than 1.5 times longer than broad. Virga straight, very short, almost half as long as penis lobe</td><td rowspan="1" colspan="1">
                      <bold><italic><tp:taxon-name><tp:taxon-name-part taxon-name-part-type="genus" reg="Cylindrogaster">Cylindrogaster</tp:taxon-name-part> <tp:taxon-name-part taxon-name-part-type="species" reg="velox">velox</tp:taxon-name-part></tp:taxon-name></italic></bold>
                    </td></tr><tr><td rowspan="1" colspan="1">–</td><td rowspan="1" colspan="1">Pronotum (excluding anterior tapering region) less than 1.5 times longer than broad. Virga sinuated, relatively long (Fig. <xref ref-type="fig" rid="F1">10</xref>)</td><td rowspan="1" colspan="1">
                      <bold><italic><tp:taxon-name><tp:taxon-name-part taxon-name-part-type="genus" reg="Cylindrogaster">Cylindrogaster</tp:taxon-name-part> <tp:taxon-name-part taxon-name-part-type="species" reg="thoracicus">thoracicus</tp:taxon-name-part></tp:taxon-name></italic></bold>
                    </td></tr><tr><td rowspan="1" colspan="1">6</td><td rowspan="1" colspan="1">Virga simple, straight, almost as long as penis lobe (Fig. <xref ref-type="fig" rid="F1">11</xref>)</td><td rowspan="1" colspan="1">
                      <bold><italic><tp:taxon-name><tp:taxon-name-part taxon-name-part-type="genus" reg="Cylindrogaster">Cylindrogaster</tp:taxon-name-part> <tp:taxon-name-part taxon-name-part-type="species" reg="gracilis">gracilis</tp:taxon-name-part></tp:taxon-name></italic></bold>
                    </td></tr><tr><td rowspan="1" colspan="1">–</td><td rowspan="1" colspan="1">Virga very short, almost half as long as penis lobe, but weakly sinuated (Figs <xref ref-type="fig" rid="F1">6</xref>, <xref ref-type="fig" rid="F1">7</xref>)</td><td rowspan="1" colspan="1">
                      <bold><italic><tp:taxon-name><tp:taxon-name-part taxon-name-part-type="genus" reg="Cylindrogaster">Cylindrogaster</tp:taxon-name-part> <tp:taxon-name-part taxon-name-part-type="species" reg="cavernicola">cavernicola</tp:taxon-name-part></tp:taxon-name></italic> Kamimura, sp. n.</bold>
                    </td></tr></tbody></table></table-wrap></tp:treatment-sec><tp:treatment-sec sec-type="etymology" id="SECID0EV5AG"><title>Etymology.</title><p>The species epithet refers to the cave-dwelling habit of this new species, although it is presently unknown whether it is a troglobite.</p></tp:treatment-sec><tp:treatment-sec sec-type="distribution" id="SECID0E15AG"><title>Distribution.</title><p>Rio Grande do Norte, Brazil.</p><!--PageBreak--></tp:treatment-sec><tp:treatment-sec sec-type="Association with caves" id="SECID0EA6AG"><title>Association with caves.</title><p>The specimen of <italic><tp:taxon-name><tp:taxon-name-part taxon-name-part-type="genus" reg="Cylindrogaster">Cylindrogaster</tp:taxon-name-part> <tp:taxon-name-part taxon-name-part-type="species" reg="cavernicola">cavernicola</tp:taxon-name-part></tp:taxon-name></italic> Kamimura, sp. n. was collected near the entrance of a cave associated with limestone rocks from the Jandaíra formation (Upper Cretaceous) in northern Rio Grande do Norte state. The caves in this region are predominantly shallow, most of which present several connections with the epigean environment (usually vertical cracks in the limestone outcrops). Accordingly, many caves in the area are strongly influenced by the external environment. Even so, given the extremely dry external environment, the caves represent a more suitable habitat for many animal species, presenting more stable temperatures and higher humidity than the epigean habitat. Furthermore, although the macro-caves are more influenced by the epigean environment, they are connected to huge systems of meso-caves, comprising small passages that are much more stable.</p></tp:treatment-sec><ref-list><ref id="B40"><mixed-citation xmlns:xlink="http://www.w3.org/1999/xlink" xlink:type="simple">
          <person-group><name name-style="western"><surname>Hincks</surname><given-names>WD</given-names></name></person-group> (<year>1955</year>) <source>A systematic monograph of the <tp:taxon-name><tp:taxon-name-part taxon-name-part-type="order">Dermaptera</tp:taxon-name-part></tp:taxon-name> of the world. Part I. <tp:taxon-name><tp:taxon-name-part taxon-name-part-type="family">Pygidicranidae</tp:taxon-name-part></tp:taxon-name>: <tp:taxon-name><tp:taxon-name-part taxon-name-part-type="subfamily">Diplatyinae</tp:taxon-name-part></tp:taxon-name>.</source> <publisher-name>British Museum (Natural History)</publisher-name>, <publisher-loc>London</publisher-loc>, <size units="page">132 pp</size>.</mixed-citation></ref><ref id="B99"><mixed-citation xmlns:xlink="http://www.w3.org/1999/xlink" xlink:type="simple">
          <person-group><name name-style="western"><surname>Steinmann</surname><given-names>H</given-names></name></person-group> (<year>1986</year>) <article-title><tp:taxon-name><tp:taxon-name-part taxon-name-part-type="order">Dermaptera</tp:taxon-name-part></tp:taxon-name>. <tp:taxon-name><tp:taxon-name-part taxon-name-part-type="suborder">Catadermaptera</tp:taxon-name-part></tp:taxon-name> I.</article-title> <source>Das Tierreich</source> <volume>102</volume>: <fpage>1</fpage>–<lpage>343</lpage>.</mixed-citation></ref><ref id="B101"><mixed-citation xmlns:xlink="http://www.w3.org/1999/xlink" xlink:type="simple">
          <person-group><name name-style="western"><surname>Steinmann</surname><given-names>H</given-names></name></person-group> (<year>1989b</year>) <source>World Catalogue of <tp:taxon-name><tp:taxon-name-part taxon-name-part-type="order">Dermaptera</tp:taxon-name-part></tp:taxon-name>.</source> <publisher-name>Kluwer Academic Publishers</publisher-name>, <publisher-loc>Dordrecht, Netherlands</publisher-loc>, <size units="page">934 pp</size>.</mixed-citation></ref><ref id="B41"><mixed-citation xmlns:xlink="http://www.w3.org/1999/xlink" xlink:type="simple">
          <person-group><name name-style="western"><surname>Hincks</surname><given-names>WD</given-names></name></person-group> (<year>1959</year>) <source>A Systematic Monograph of the <tp:taxon-name><tp:taxon-name-part taxon-name-part-type="order">Dermaptera</tp:taxon-name-part></tp:taxon-name> of the World. Part II. <tp:taxon-name><tp:taxon-name-part taxon-name-part-type="family">Pygidicranidae</tp:taxon-name-part></tp:taxon-name> excluding <tp:taxon-name><tp:taxon-name-part taxon-name-part-type="subfamily">Diplatyinae</tp:taxon-name-part></tp:taxon-name>.</source> <publisher-name>British Museum (Natural History)</publisher-name>, <publisher-loc>London</publisher-loc>, <size units="page">218 pp</size>.</mixed-citation></ref><ref id="B75"><mixed-citation xmlns:xlink="http://www.w3.org/1999/xlink" xlink:type="simple">
          <person-group><name name-style="western"><surname>Popham</surname><given-names>EJ</given-names></name></person-group> (<year>1985</year>) <article-title>The mutual affinities of the major earwig taxa (<tp:taxon-name><tp:taxon-name-part taxon-name-part-type="class">Insecta</tp:taxon-name-part></tp:taxon-name>, <tp:taxon-name><tp:taxon-name-part taxon-name-part-type="order">Dermaptera</tp:taxon-name-part></tp:taxon-name>).</article-title> <source>Zeitschrift für Zoologische Systematik und Evolutionforschung</source> <volume>23</volume>: <fpage>199</fpage>–<lpage>214</lpage>. <ext-link xlink:type="simple" ext-link-type="doi" xlink:href="10.1111/j.1439-0469.1985.tb00583.x">https://doi.org/10.1111/j.1439-0469.1985.tb00583.x</ext-link></mixed-citation></ref><ref id="B90"><mixed-citation xmlns:xlink="http://www.w3.org/1999/xlink" xlink:type="simple">
          <person-group><name name-style="western"><surname>Sakai</surname><given-names>S</given-names></name></person-group> (<year>1996</year>) <source>Dermapterorum Catalogus XXXI: Notes on contemporary classification of <tp:taxon-name><tp:taxon-name-part taxon-name-part-type="order">Dermaptera</tp:taxon-name-part></tp:taxon-name> and recent references of <tp:taxon-name><tp:taxon-name-part taxon-name-part-type="order">Dermaptera</tp:taxon-name-part></tp:taxon-name>.</source> <publisher-name>Daito Bunka University</publisher-name>, <publisher-loc>Tokyo</publisher-loc>, <size units="page">588 pp</size>.</mixed-citation></ref><ref id="B30"><mixed-citation xmlns:xlink="http://www.w3.org/1999/xlink" xlink:type="simple">
          <person-group><name name-style="western"><surname>Engel</surname><given-names>MS</given-names></name><name name-style="western"><surname>Haas</surname><given-names>F</given-names></name></person-group> (<year>2007</year>) Family-group names for earwigs (<tp:taxon-name><tp:taxon-name-part taxon-name-part-type="order">Dermaptera</tp:taxon-name-part></tp:taxon-name>). American Museum Novitates 3567: 1–20. <ext-link xlink:type="simple" ext-link-type="doi" xlink:href="10.1206/0003-0082(2007)539[1:FNFED]2.0.CO;2">https://doi.org/10.1206/0003-0082(2007)539[1:FNFED]2.0.CO;2</ext-link></mixed-citation></ref><ref id="B31"><mixed-citation xmlns:xlink="http://www.w3.org/1999/xlink" xlink:type="simple">
          <person-group><name name-style="western"><surname>Engel</surname><given-names>MS</given-names></name><name name-style="western"><surname>Huang</surname><given-names>D</given-names></name><name name-style="western"><surname>Thomas</surname><given-names>JC</given-names></name><name name-style="western"><surname>Cai</surname><given-names>C</given-names></name></person-group> (<year>2017</year>) <article-title>A new genus and species of pygidicranid earwigs from the Upper Cretaceous of southern Asia (<tp:taxon-name><tp:taxon-name-part taxon-name-part-type="order">Dermaptera</tp:taxon-name-part></tp:taxon-name>: <tp:taxon-name><tp:taxon-name-part taxon-name-part-type="family">Pygidicranidae</tp:taxon-name-part></tp:taxon-name>).</article-title> <source>Cretaceous Research</source> <volume>69</volume>: <fpage>178</fpage>–<lpage>183</lpage>. <ext-link xlink:type="simple" ext-link-type="doi" xlink:href="10.1016/j.cretres.2016.09.009">http://dx.doi.org/10.1016/j.cretres.2016.09.009</ext-link></mixed-citation></ref><ref id="B100"><mixed-citation xmlns:xlink="http://www.w3.org/1999/xlink" xlink:type="simple">
          <person-group><name name-style="western"><surname>Steinmann</surname><given-names>H</given-names></name></person-group> (<year>1989a</year>) <article-title><tp:taxon-name><tp:taxon-name-part taxon-name-part-type="order">Dermaptera</tp:taxon-name-part></tp:taxon-name>. <tp:taxon-name><tp:taxon-name-part taxon-name-part-type="suborder">Catadermaptera</tp:taxon-name-part></tp:taxon-name> II.</article-title> <source>Das Tierreich</source> <volume>105</volume>: <fpage>1</fpage>–<lpage>504</lpage>.</mixed-citation></ref></ref-list></tp:taxon-treatment>
