# Supplementary material for: Earwigs from Brazilian caves, with notes on the taxonomic and nomenclatural problems of the Dermaptera (Insecta)
Source: Zookeys. 2017 Nov 2;(713):25–52. doi: 10.3897/zookeys.713.15118 (PMC5704199; doi:10.3897/zookeys.713.15118)
Supplement: XML Treatment for Cylindrogaster [file zookeys.713.15118-treatment2.xml]

<!DOCTYPE tp:taxon-treatment
  PUBLIC "-//TaxonX//DTD Taxonomic Treatment Publishing DTD v0 20100105//EN" "tax-treatment-NSO.dtd">
<tp:taxon-treatment xmlns:tp="http://www.plazi.org/taxpub"><tp:treatment-meta><kwd-group><label>Taxon classification</label><kwd><named-content xmlns:xlink="http://www.w3.org/1999/xlink" content-type="kingdom">Animalia</named-content></kwd><kwd><named-content xmlns:xlink="http://www.w3.org/1999/xlink" content-type="order">Dermaptera</named-content></kwd><kwd><named-content xmlns:xlink="http://www.w3.org/1999/xlink" content-type="family">Pygidicranidae</named-content></kwd></kwd-group><mixed-citation publication-type="journal"><person-group><name><surname>Kamimura</surname><given-names>Yoshitaka</given-names></name><name><surname>Ferreira</surname><given-names>Rodrigo L.</given-names></name></person-group><article-title>Earwigs from Brazilian caves, with notes on the taxonomic and nomenclatural problems of the <tp:taxon-name><tp:taxon-name-part taxon-name-part-type="order">Dermaptera</tp:taxon-name-part></tp:taxon-name> (<tp:taxon-name><tp:taxon-name-part taxon-name-part-type="class">Insecta</tp:taxon-name-part></tp:taxon-name>)</article-title><source>Zookeys</source><day>2</day><month>11</month><year>2017</year><volume>2017</volume><issue>713</issue><fpage>25</fpage><lpage>52</lpage><pub-id pub-id-type="doi">10.3897/zookeys.713.15118</pub-id></mixed-citation></tp:treatment-meta><tp:nomenclature><tp:taxon-name>
                    <tp:taxon-name-part taxon-name-part-type="genus" reg="Cylindrogaster">Cylindrogaster</tp:taxon-name-part>
                  </tp:taxon-name><tp:taxon-authority>
                    sp. 1</tp:taxon-authority><xref ref-type="fig" rid="F2">Figs 12–17</xref><!--PageBreak--></tp:nomenclature><tp:treatment-sec sec-type="material" id="SECID0E5ABG"><title>Material examined.</title><p>1 ♀, Gruta Túneis, Lagoa Santa, Minas Gerais, 10.x.2011, Ferreira, RL leg. (<abbrev xmlns:xlink="http://www.w3.org/1999/xlink" content-type="institution" xlink:title="Invertebrados Subterrâneos de Lavras (Subterranean Invertebrates, Lavras) of UFLA" id="ABBRID0EEBBG" xlink:type="simple">ISLA</abbrev> 43365).</p><!--PageBreak--></tp:treatment-sec><tp:treatment-sec sec-type="Association with caves" id="SECID0EKBBG"><title>Association with caves.</title><p>The female specimen was collected near the entrance of a cave of the Sumidouro state park, located in Lagoa Santa, Minas Gerais state. Numerous nymphs presumably belonging to this species were observed throughout the years, especially on the cave walls in areas close to entrances, in the limestone caves of this region. Therefore, it is possible that this species uses the caves as a protected habitat during its development, but leaves the caves when reaching adulthood. They probably prey upon small invertebrates that are found on the walls near the entrances.</p></tp:treatment-sec><tp:treatment-sec sec-type="description" id="SECID0EPBBG"><title>Description and remarks.</title><p>In this study, two adult females of <italic><tp:taxon-name><tp:taxon-name-part taxon-name-part-type="genus" reg="Cylindrogaster">Cylindrogaster</tp:taxon-name-part></tp:taxon-name></italic> were examined. Based on differences in body size and genital structures (see below), these two females are not conspecific. The characteristics for species diagnosis have not been established for female <italic><tp:taxon-name><tp:taxon-name-part taxon-name-part-type="genus" reg="Cylindrogaster">Cylindrogaster</tp:taxon-name-part></tp:taxon-name></italic> spp. In addition, because the collection localities of both female samples (from Minas Gerais and Pará states, respectively) are quite far from the type locality of <italic><tp:taxon-name><tp:taxon-name-part taxon-name-part-type="genus" reg="Cylindrogaster">C.</tp:taxon-name-part> <tp:taxon-name-part taxon-name-part-type="species" reg="cavernicola">cavernicola</tp:taxon-name-part></tp:taxon-name></italic> sp. n. (Rio Grande do Norte state), these female samples are tentatively treated as <italic><tp:taxon-name><tp:taxon-name-part taxon-name-part-type="genus" reg="Cylindrogaster">Cylindrogaster</tp:taxon-name-part></tp:taxon-name></italic> sp. 1 (Figs <xref ref-type="fig" rid="F2">12–17</xref>) and <italic><tp:taxon-name><tp:taxon-name-part taxon-name-part-type="genus" reg="Cylindrogaster">Cylindrogaster</tp:taxon-name-part></tp:taxon-name></italic> sp. 2 (Figs <xref ref-type="fig" rid="F2">18–21</xref>) in this study.</p><fig id="F2" position="float" orientation="portrait"><label>Figures 12–22.</label><caption><p>
                  <bold>12–17</bold> <italic><tp:taxon-name><tp:taxon-name-part taxon-name-part-type="genus" reg="Cylindrogaster">Cylindrogaster</tp:taxon-name-part></tp:taxon-name></italic> sp. 1 (female): habitus (<bold>12</bold>), spiny ridges (indicated by the blue arrowheads) on the mesothorax (<bold>13</bold>), wing base of the left hindwing (<bold>14</bold>), and genital regions (<bold>15–17</bold>) <bold>18–21</bold> <italic><tp:taxon-name><tp:taxon-name-part taxon-name-part-type="genus" reg="Cylindrogaster">Cylindrogaster</tp:taxon-name-part></tp:taxon-name></italic> sp. 2 (female): habitus (<bold>18</bold>), spiny ridges (indicated by the blue arrowheads) on the mesothorax (<bold>19</bold>), fustis of the left hindwing (<bold>20</bold>), and genital regions (<bold>21</bold>) <bold>22</bold> <italic><tp:taxon-name><tp:taxon-name-part taxon-name-part-type="genus" reg="Cylindrogaster">Cylindrogaster</tp:taxon-name-part></tp:taxon-name></italic> sp. (nymph): detail of cercus. Scale bars 3 mm for Figs <bold>12, 18</bold>; 0.5 mm for Figs <bold>13–15, 19–22</bold>; 200 μm for Figs <bold>16, 17</bold>.</p></caption><graphic xmlns:xlink="http://www.w3.org/1999/xlink" xlink:href="zookeys-713-025-g002.jpg" position="float" orientation="portrait" xlink:type="simple" id="oo_165933.jpg"/></fig><p>Wing and female genital structures have not been reported for any members of <italic><tp:taxon-name><tp:taxon-name-part taxon-name-part-type="genus" reg="Cylindrogaster">Cylindrogaster</tp:taxon-name-part></tp:taxon-name></italic>. The female genital region of <italic><tp:taxon-name><tp:taxon-name-part taxon-name-part-type="genus" reg="Cylindrogaster">Cylindrogaster</tp:taxon-name-part></tp:taxon-name></italic> sp.1 is characterized by having shorter gonapophysis VIII (<bold><abbrev xmlns:xlink="http://www.w3.org/1999/xlink" xlink:title="gonapophysis VIII" id="ABBRID0EPGBG" xlink:type="simple">gp8</abbrev>)</bold> than gonapophysis IX (<bold><abbrev xmlns:xlink="http://www.w3.org/1999/xlink" xlink:title="gonapophysis IX" id="ABBRID0EVGBG" xlink:type="simple">gp9</abbrev>)</bold>, which was slightly shorter than the finger-like gonoplac IX (<bold><abbrev xmlns:xlink="http://www.w3.org/1999/xlink" xlink:title="gonoplac (=coxal lobe) IX" id="ABBRID0E2GBG" xlink:type="simple">gl9</abbrev></bold>) (Figs <xref ref-type="fig" rid="F2">15–17</xref>).</p><p>The spermatheca of <italic><tp:taxon-name><tp:taxon-name-part taxon-name-part-type="genus" reg="Cylindrogaster">Cylindrogaster</tp:taxon-name-part></tp:taxon-name></italic> sp. 1 consisted of long thin tubes (Fig. <xref ref-type="fig" rid="F2">17</xref>) without sclerotized or pigmented spermathecal capsules. In the infraorder <tp:taxon-name><tp:taxon-name-part taxon-name-part-type="infraorder">Protodermaptera</tp:taxon-name-part></tp:taxon-name> (= <tp:taxon-name><tp:taxon-name-part taxon-name-part-type="family">Pygidicranidae</tp:taxon-name-part></tp:taxon-name> <italic>sensu lato</italic> or sometimes referred to as basal dermapterans), the number of spermatheca and internal branches vary both inter- and intraspecifically (<xref ref-type="bibr" rid="B72">Popham 1965a</xref>; <xref ref-type="bibr" rid="B55">Klass 2003</xref>; <xref ref-type="bibr" rid="B44">Kamimura 2004</xref>). However, poor specimen quality prevented characterization of the <italic><tp:taxon-name><tp:taxon-name-part taxon-name-part-type="genus" reg="Cylindrogaster">Cylindrogaster</tp:taxon-name-part></tp:taxon-name></italic> sp. 1 spermatheca.</p><p>According to Hass and Kukalová-Peck (2001), <tp:taxon-name><tp:taxon-name-part taxon-name-part-type="family">Diplatyidae</tp:taxon-name-part></tp:taxon-name> (<italic><tp:taxon-name><tp:taxon-name-part taxon-name-part-type="genus" reg="Diplatys">Diplatys</tp:taxon-name-part></tp:taxon-name></italic>) and <tp:taxon-name><tp:taxon-name-part taxon-name-part-type="family">Haplodiplatyidae</tp:taxon-name-part></tp:taxon-name> (<italic><tp:taxon-name><tp:taxon-name-part taxon-name-part-type="genus" reg="Haplodiplatys">Haplodiplatys</tp:taxon-name-part></tp:taxon-name></italic>) are separated from other members of the infraorder <tp:taxon-name><tp:taxon-name-part taxon-name-part-type="infraorder">Protodermaptera</tp:taxon-name-part></tp:taxon-name> by the presence of (1) a narrow, slender, and elongated fustis head, (2) a long and slender costal area, (3) a concave and strongly three-dimensional anojugal arm (<abbrev xmlns:xlink="http://www.w3.org/1999/xlink" xlink:title="anojugal fulcalare" id="ABBRID0EWJBG" xlink:type="simple">FAJ</abbrev>: anojugal fulcalare), (4) the distal end of CuA3+4 (cubitus anterior 3 and 4) lying between the 8th and 9th branches of AP1+2 (anal posterior 1 and 2), and (5) two proximal branches of AP1+2 diverging close together. The characteristics unique to <tp:taxon-name><tp:taxon-name-part taxon-name-part-type="family">Diplatyidae</tp:taxon-name-part></tp:taxon-name> and <tp:taxon-name><tp:taxon-name-part taxon-name-part-type="family">Haplodiplatyidae</tp:taxon-name-part></tp:taxon-name> (1–3) were observed in <italic><tp:taxon-name><tp:taxon-name-part taxon-name-part-type="genus" reg="Cylindrogaster">Cylindrogaster</tp:taxon-name-part></tp:taxon-name></italic> sp. 1 (Fig. <xref ref-type="fig" rid="F2">14</xref>). The latter two traits were not observed as the poor quality of the specimen prevented opening of the wings.</p><p>The genus <italic><tp:taxon-name><tp:taxon-name-part taxon-name-part-type="genus" reg="Haplodiplatys">Haplodiplatys</tp:taxon-name-part></tp:taxon-name></italic> (<tp:taxon-name><tp:taxon-name-part taxon-name-part-type="family">Haplodiplatyidae</tp:taxon-name-part></tp:taxon-name>) is characterized by multiple plesiomorphic features, including laterally symmetrical tegmina and absence of a spiny ridge (a component of the tegmina-locking device) on the dorsal side of the mesothorax (Hass and Kukalová-Peck 2001). The female sample of <italic><tp:taxon-name><tp:taxon-name-part taxon-name-part-type="genus" reg="Cylindrogaster">Cylindrogaster</tp:taxon-name-part></tp:taxon-name></italic> sp. 1, however, possessed well-developed spiny ridges (Fig. <xref ref-type="fig" rid="F2">13</xref>), similar to those in <italic><tp:taxon-name><tp:taxon-name-part taxon-name-part-type="genus" reg="Diplatys">Diplatys</tp:taxon-name-part></tp:taxon-name></italic> spp. (<tp:taxon-name><tp:taxon-name-part taxon-name-part-type="family">Diplatyidae</tp:taxon-name-part></tp:taxon-name>).</p><!--PageBreak--><!--PageBreak--></tp:treatment-sec><ref-list><ref id="B72"><mixed-citation xmlns:xlink="http://www.w3.org/1999/xlink" xlink:type="simple">
          <person-group><name name-style="western"><surname>Popham</surname><given-names>EJ</given-names></name></person-group> (<year>1965a</year>) <article-title>The functional morphology of the reproductive organs of the common earwig (<italic><tp:taxon-name><tp:taxon-name-part taxon-name-part-type="genus">Forficula</tp:taxon-name-part> <tp:taxon-name-part taxon-name-part-type="species">auricularia</tp:taxon-name-part></tp:taxon-name></italic>) and other <tp:taxon-name><tp:taxon-name-part taxon-name-part-type="order">Dermaptera</tp:taxon-name-part></tp:taxon-name> with reference to the natural classification of the order.</article-title> <source>Journal of Zoology</source> <volume>146</volume>: <fpage>1</fpage>–<lpage>43</lpage>. <ext-link xlink:type="simple" ext-link-type="doi" xlink:href="10.1111/j.1469-7998.1965.tb05198.x">https://doi.org/10.1111/j.1469-7998.1965.tb05198.x</ext-link></mixed-citation></ref><ref id="B55"><mixed-citation xmlns:xlink="http://www.w3.org/1999/xlink" xlink:type="simple">
          <person-group><name name-style="western"><surname>Klass</surname><given-names>K-D</given-names></name></person-group> (<year>2003</year>) <article-title>The female genitalic region in basal earwigs (<tp:taxon-name><tp:taxon-name-part taxon-name-part-type="class">Insecta</tp:taxon-name-part></tp:taxon-name>: <tp:taxon-name><tp:taxon-name-part taxon-name-part-type="order">Dermaptera</tp:taxon-name-part></tp:taxon-name>: <tp:taxon-name><tp:taxon-name-part taxon-name-part-type="family">Pygidicranidae</tp:taxon-name-part></tp:taxon-name> s.l.).</article-title> <source>Entomologische Abhandlungen</source> <volume>61</volume>: <fpage>173</fpage>–<lpage>225</lpage>. <ext-link xlink:type="simple" ext-link-type="uri" xlink:href="http://www.senckenberg.de/files/content/forschung/publikationen/arthropodsystematics/ea_61_2/ea_61_2-173-225_klass.pdf">http://www.senckenberg.de/files/content/forschung/publikationen/arthropodsystematics/ea_61_2/ea_61_2-173-225_klass.pdf</ext-link></mixed-citation></ref><ref id="B44"><mixed-citation xmlns:xlink="http://www.w3.org/1999/xlink" xlink:type="simple">
          <person-group><name name-style="western"><surname>Kamimura</surname><given-names>Y</given-names></name></person-group> (<year>2004</year>) <article-title>Mating behaviour and insemination in <italic><tp:taxon-name><tp:taxon-name-part taxon-name-part-type="genus">Diplatys</tp:taxon-name-part> <tp:taxon-name-part taxon-name-part-type="species">flavicollis</tp:taxon-name-part></tp:taxon-name></italic>, an earwig with double-barreled penises and a variable number of female sperm-storage organs.</article-title> <source>Journal of Zoology</source> <volume>262</volume>: <fpage>37</fpage>–<lpage>46</lpage>. <ext-link xlink:type="simple" ext-link-type="doi" xlink:href="10.1017/S0952836903004370">https://doi.org/10.1017/S0952836903004370</ext-link></mixed-citation></ref></ref-list></tp:taxon-treatment>
