# Supplementary material for: Earwigs from Brazilian caves, with notes on the taxonomic and nomenclatural problems of the Dermaptera (Insecta)
Source: Zookeys. 2017 Nov 2;(713):25–52. doi: 10.3897/zookeys.713.15118 (PMC5704199; doi:10.3897/zookeys.713.15118)
Supplement: XML Treatment for Cylindrogaster [file zookeys.713.15118-treatment3.xml]

<!DOCTYPE tp:taxon-treatment
  PUBLIC "-//TaxonX//DTD Taxonomic Treatment Publishing DTD v0 20100105//EN" "tax-treatment-NSO.dtd">
<tp:taxon-treatment xmlns:tp="http://www.plazi.org/taxpub"><tp:treatment-meta><kwd-group><label>Taxon classification</label><kwd><named-content xmlns:xlink="http://www.w3.org/1999/xlink" content-type="kingdom">Animalia</named-content></kwd><kwd><named-content xmlns:xlink="http://www.w3.org/1999/xlink" content-type="order">Dermaptera</named-content></kwd><kwd><named-content xmlns:xlink="http://www.w3.org/1999/xlink" content-type="family">Pygidicranidae</named-content></kwd></kwd-group><mixed-citation publication-type="journal"><person-group><name><surname>Kamimura</surname><given-names>Yoshitaka</given-names></name><name><surname>Ferreira</surname><given-names>Rodrigo L.</given-names></name></person-group><article-title>Earwigs from Brazilian caves, with notes on the taxonomic and nomenclatural problems of the <tp:taxon-name><tp:taxon-name-part taxon-name-part-type="order">Dermaptera</tp:taxon-name-part></tp:taxon-name> (<tp:taxon-name><tp:taxon-name-part taxon-name-part-type="class">Insecta</tp:taxon-name-part></tp:taxon-name>)</article-title><source>Zookeys</source><day>2</day><month>11</month><year>2017</year><volume>2017</volume><issue>713</issue><fpage>25</fpage><lpage>52</lpage><pub-id pub-id-type="doi">10.3897/zookeys.713.15118</pub-id></mixed-citation></tp:treatment-meta><tp:nomenclature><tp:taxon-name>
                    <tp:taxon-name-part taxon-name-part-type="genus" reg="Cylindrogaster">Cylindrogaster</tp:taxon-name-part>
                  </tp:taxon-name><tp:taxon-authority>
                    sp. 2</tp:taxon-authority><xref ref-type="fig" rid="F2">Figs 18–21</xref></tp:nomenclature><tp:treatment-sec sec-type="material" id="SECID0EGNBG"><title>Material examined.</title><p>1 ♀, Cave N5SM1-017, Parauapebas, Pará, 17.ii.2011, CARSTE leg. (<abbrev xmlns:xlink="http://www.w3.org/1999/xlink" content-type="institution" xlink:title="Invertebrados Subterrâneos de Lavras (Subterranean Invertebrates, Lavras) of UFLA" id="ABBRID0EMNBG" xlink:type="simple">ISLA</abbrev> 15558).</p></tp:treatment-sec><tp:treatment-sec sec-type="Association with caves" id="SECID0ERNBG"><title>Association with caves.</title><p>The specimen was found in the cave N5SM1-017 (also known as GEM-1190 cave). This cave consists of a shallow iron ore cave (14 m horizontal projection), located in Carajás region (Pará state, Brazil). The surrounding vegetation is composed of Amazon forest with a dense canopy. The cave has only one wide and shaded entrance, with the presence of vegetation (lichens, moss, and ferns). Furthermore, it does not present an aphotic zone, being lightened throughout its whole extension. The litter is abundant near the entrance zone and sparse in the rest of the cavity. Several caves were sampled in this region, and as a single specimen was found, it is likely that this species is accidental or seeks only temporarily shelter in caves.</p></tp:treatment-sec><tp:treatment-sec sec-type="description" id="SECID0EWNBG"><title>Description and remarks.</title><p>The genital structures of this species are essentially similar to those of <italic><tp:taxon-name><tp:taxon-name-part taxon-name-part-type="genus" reg="Cylindrogaster">Cylindrogaster</tp:taxon-name-part></tp:taxon-name></italic> sp. 1, but the spermatheca was missing likely due to incorrect dissection. <italic><tp:taxon-name><tp:taxon-name-part taxon-name-part-type="genus" reg="Cylindrogaster">Cylindrogaster</tp:taxon-name-part></tp:taxon-name></italic> sp. 2 differs from <italic><tp:taxon-name><tp:taxon-name-part taxon-name-part-type="genus" reg="Cylindrogaster">Cylindrogaster</tp:taxon-name-part></tp:taxon-name></italic> sp. 1 in having triangular shaped <bold><abbrev xmlns:xlink="http://www.w3.org/1999/xlink" xlink:title="gonoplac (=coxal lobe) IX" id="ABBRID0E5OBG" xlink:type="simple">gl9</abbrev></bold> (Fig. <xref ref-type="fig" rid="F2">21</xref>) vs. finger-like in <italic><tp:taxon-name><tp:taxon-name-part taxon-name-part-type="genus" reg="Cylindrogaster">Cylindrogaster</tp:taxon-name-part></tp:taxon-name></italic> sp. 1 (Figs <xref ref-type="fig" rid="F2">15</xref>, <xref ref-type="fig" rid="F2">16</xref>), as well as a much smaller body size (Fig. <xref ref-type="fig" rid="F2">18</xref> vs. 12). The wing and mesothoracic structures of <italic><tp:taxon-name><tp:taxon-name-part taxon-name-part-type="genus" reg="Cylindrogaster">Cylindrogaster</tp:taxon-name-part></tp:taxon-name></italic> sp. 2 were basically the same as those of <italic><tp:taxon-name><tp:taxon-name-part taxon-name-part-type="genus" reg="Cylindrogaster">Cylindrogaster</tp:taxon-name-part></tp:taxon-name></italic> sp. 1. Refer to Figures <xref ref-type="fig" rid="F2">19</xref> and <xref ref-type="fig" rid="F2">20</xref> for images of the spiny ridges and fustis, respectively.</p></tp:treatment-sec><tp:treatment-sec><!--Section generated to contain objects referenced in tp:taxon-treatment.--><fig id="F2" position="float" orientation="portrait"><label>Figures 12–22.</label><caption><p>
                  <bold>12–17</bold> <italic><tp:taxon-name><tp:taxon-name-part taxon-name-part-type="genus" reg="Cylindrogaster">Cylindrogaster</tp:taxon-name-part></tp:taxon-name></italic> sp. 1 (female): habitus (<bold>12</bold>), spiny ridges (indicated by the blue arrowheads) on the mesothorax (<bold>13</bold>), wing base of the left hindwing (<bold>14</bold>), and genital regions (<bold>15–17</bold>) <bold>18–21</bold> <italic><tp:taxon-name><tp:taxon-name-part taxon-name-part-type="genus" reg="Cylindrogaster">Cylindrogaster</tp:taxon-name-part></tp:taxon-name></italic> sp. 2 (female): habitus (<bold>18</bold>), spiny ridges (indicated by the blue arrowheads) on the mesothorax (<bold>19</bold>), fustis of the left hindwing (<bold>20</bold>), and genital regions (<bold>21</bold>) <bold>22</bold> <italic><tp:taxon-name><tp:taxon-name-part taxon-name-part-type="genus" reg="Cylindrogaster">Cylindrogaster</tp:taxon-name-part></tp:taxon-name></italic> sp. (nymph): detail of cercus. Scale bars 3 mm for Figs <bold>12, 18</bold>; 0.5 mm for Figs <bold>13–15, 19–22</bold>; 200 μm for Figs <bold>16, 17</bold>.</p></caption><graphic xmlns:xlink="http://www.w3.org/1999/xlink" xlink:href="zookeys-713-025-g002.jpg" position="float" orientation="portrait" xlink:type="simple" id="oo_165933.jpg"/></fig></tp:treatment-sec></tp:taxon-treatment>
