# Supplementary material for: Earwigs from Brazilian caves, with notes on the taxonomic and nomenclatural problems of the Dermaptera (Insecta)
Source: Zookeys. 2017 Nov 2;(713):25–52. doi: 10.3897/zookeys.713.15118 (PMC5704199; doi:10.3897/zookeys.713.15118)
Supplement: XML Treatment for Cylindrogaster [file zookeys.713.15118-treatment4.xml]

<!DOCTYPE tp:taxon-treatment
  PUBLIC "-//TaxonX//DTD Taxonomic Treatment Publishing DTD v0 20100105//EN" "tax-treatment-NSO.dtd">
<tp:taxon-treatment xmlns:tp="http://www.plazi.org/taxpub"><tp:treatment-meta><kwd-group><label>Taxon classification</label><kwd><named-content xmlns:xlink="http://www.w3.org/1999/xlink" content-type="kingdom">Animalia</named-content></kwd><kwd><named-content xmlns:xlink="http://www.w3.org/1999/xlink" content-type="order">Dermaptera</named-content></kwd><kwd><named-content xmlns:xlink="http://www.w3.org/1999/xlink" content-type="family">Pygidicranidae</named-content></kwd></kwd-group><mixed-citation publication-type="journal"><person-group><name><surname>Kamimura</surname><given-names>Yoshitaka</given-names></name><name><surname>Ferreira</surname><given-names>Rodrigo L.</given-names></name></person-group><article-title>Earwigs from Brazilian caves, with notes on the taxonomic and nomenclatural problems of the <tp:taxon-name><tp:taxon-name-part taxon-name-part-type="order">Dermaptera</tp:taxon-name-part></tp:taxon-name> (<tp:taxon-name><tp:taxon-name-part taxon-name-part-type="class">Insecta</tp:taxon-name-part></tp:taxon-name>)</article-title><source>Zookeys</source><day>2</day><month>11</month><year>2017</year><volume>2017</volume><issue>713</issue><fpage>25</fpage><lpage>52</lpage><pub-id pub-id-type="doi">10.3897/zookeys.713.15118</pub-id></mixed-citation></tp:treatment-meta><tp:nomenclature><tp:taxon-name>
                    <tp:taxon-name-part taxon-name-part-type="genus" reg="Cylindrogaster">Cylindrogaster</tp:taxon-name-part>
                  </tp:taxon-name><tp:taxon-authority>species</tp:taxon-authority><xref ref-type="fig" rid="F2">Fig. 22</xref></tp:nomenclature><tp:treatment-sec sec-type="material" id="SECID0E6RBG"><title>Material examined.</title><p>1 nymph, Cavidade RF 86, Barão de Cocais, Minas Gerais, 9.ii.2015, ATIVO AMBIENTAL leg. (<abbrev xmlns:xlink="http://www.w3.org/1999/xlink" content-type="institution" xlink:title="Invertebrados Subterrâneos de Lavras (Subterranean Invertebrates, Lavras) of UFLA" id="ABBRID0EFSBG" xlink:type="simple">ISLA</abbrev> 15507) – 1 nymph, Cavidade CBT_09, Barão de Cocais, Minas Gerais, 19.i.2015, ATIVO AMBIENTAL leg. (<abbrev xmlns:xlink="http://www.w3.org/1999/xlink" content-type="institution" xlink:title="Invertebrados Subterrâneos de Lavras (Subterranean Invertebrates, Lavras) of UFLA" id="ABBRID0EKSBG" xlink:type="simple">ISLA</abbrev> 15508) – 1 nymph, S11D, S11D-0003, Serra / Sul, Canaã dos Carajás, Pará, 16.xii.2014, CARSTE leg. (<abbrev xmlns:xlink="http://www.w3.org/1999/xlink" content-type="institution" xlink:title="Invertebrados Subterrâneos de Lavras (Subterranean Invertebrates, Lavras) of UFLA" id="ABBRID0EPSBG" xlink:type="simple">ISLA</abbrev> 17201) – 1 nymph, Gruta da Lapinha, Lagoa Santa, Minas Gerais, 7.vii.2011, Ferreira, RL leg. (<abbrev xmlns:xlink="http://www.w3.org/1999/xlink" content-type="institution" xlink:title="Invertebrados Subterrâneos de Lavras (Subterranean Invertebrates, Lavras) of UFLA" id="ABBRID0EUSBG" xlink:type="simple">ISLA</abbrev> 21083) – 3 nymphs, Cave GEM-1194, Parauapebas, Pará, 23.ii.2011, CARSTE leg. (<abbrev xmlns:xlink="http://www.w3.org/1999/xlink" content-type="institution" xlink:title="Invertebrados Subterrâneos de Lavras (Subterranean Invertebrates, Lavras) of UFLA" id="ABBRID0EZSBG" xlink:type="simple">ISLA</abbrev> 21087) – 1 nymph, CAPA 03, Itabirito, Minas Gerais, 11.xi.2013, SPELAYON leg. (<abbrev xmlns:xlink="http://www.w3.org/1999/xlink" content-type="institution" xlink:title="Invertebrados Subterrâneos de Lavras (Subterranean Invertebrates, Lavras) of UFLA" id="ABBRID0E5SBG" xlink:type="simple">ISLA</abbrev> 21088) – 1 nymph, Cave Mll GEM-1705, Parauapebas, Pará, 13.iv.2011, CARSTE leg. (<abbrev xmlns:xlink="http://www.w3.org/1999/xlink" content-type="institution" xlink:title="Invertebrados Subterrâneos de Lavras (Subterranean Invertebrates, Lavras) of UFLA" id="ABBRID0EDTBG" xlink:type="simple">ISLA</abbrev> 21091) – 2 nymphs, Cave Mll GEM-1738, Parauapebas, Pará, 3.xi.2011, CARSTE leg. (<abbrev xmlns:xlink="http://www.w3.org/1999/xlink" content-type="institution" xlink:title="Invertebrados Subterrâneos de Lavras (Subterranean Invertebrates, Lavras) of UFLA" id="ABBRID0EITBG" xlink:type="simple">ISLA</abbrev> 21092) – 1 nymph, Cave Mll GEM-1694, Parauapebas, Pará, 20.iii.2011, CARSTE leg. (<abbrev xmlns:xlink="http://www.w3.org/1999/xlink" content-type="institution" xlink:title="Invertebrados Subterrâneos de Lavras (Subterranean Invertebrates, Lavras) of UFLA" id="ABBRID0ENTBG" xlink:type="simple">ISLA</abbrev> 21095) – 4 nymphs, Didi Vieira cave, Afonso Cláudio, Espírito Santo, 23.iii.2005, Souza MS et al. leg. (<abbrev xmlns:xlink="http://www.w3.org/1999/xlink" content-type="institution" xlink:title="Invertebrados Subterrâneos de Lavras (Subterranean Invertebrates, Lavras) of UFLA" id="ABBRID0ESTBG" xlink:type="simple">ISLA</abbrev> 21098) – 1 nymph, Sitio Paraíso cave, Ecoporanga, Espírito Santo, 22.vii.2004, Souza MS et al. leg. (<abbrev xmlns:xlink="http://www.w3.org/1999/xlink" content-type="institution" xlink:title="Invertebrados Subterrâneos de Lavras (Subterranean Invertebrates, Lavras) of UFLA" id="ABBRID0EXTBG" xlink:type="simple">ISLA</abbrev> 21099) – 2 nymphs, Gruta do Roxo, Novo Oriente de Minas, Minas Gerais, 20.vii.2002, Souza MS et al. leg. (<abbrev xmlns:xlink="http://www.w3.org/1999/xlink" content-type="institution" xlink:title="Invertebrados Subterrâneos de Lavras (Subterranean Invertebrates, Lavras) of UFLA" id="ABBRID0E3TBG" xlink:type="simple">ISLA</abbrev> 21100) – 1 nymph, SEP-0407 (Geraldo Gusso), Felipe Guerra, Rio Grande do Norte, 2.x.2010, Ferreira, RL leg. (<abbrev xmlns:xlink="http://www.w3.org/1999/xlink" content-type="institution" xlink:title="Invertebrados Subterrâneos de Lavras (Subterranean Invertebrates, Lavras) of UFLA" id="ABBRID0EBUBG" xlink:type="simple">ISLA</abbrev> 21102) – 1 nymph, Lapa de Urtiga, Vazante, Minas Gerais, 16.ix.2010, Ferreira, RL leg. (<abbrev xmlns:xlink="http://www.w3.org/1999/xlink" content-type="institution" xlink:title="Invertebrados Subterrâneos de Lavras (Subterranean Invertebrates, Lavras) of UFLA" id="ABBRID0EGUBG" xlink:type="simple">ISLA</abbrev> 2735).</p><p>
              <bold>Remarks.</bold> A total of 21 nymphs of <italic><tp:taxon-name><tp:taxon-name-part taxon-name-part-type="genus" reg="Cylindrogaster">Cylindrogaster</tp:taxon-name-part></tp:taxon-name></italic> were examined. Nymphal cerci were frequently lost in these specimens, but when present, they were always segmented instead of unsegmented forceps of adults (Fig. <xref ref-type="fig" rid="F2">22</xref>).</p><p>Species diagnosis has not been established for nymphal samples of <italic><tp:taxon-name><tp:taxon-name-part taxon-name-part-type="genus" reg="Cylindrogaster">Cylindrogaster</tp:taxon-name-part></tp:taxon-name></italic> spp.</p></tp:treatment-sec><tp:treatment-sec><!--Section generated to contain objects referenced in tp:taxon-treatment.--><fig id="F2" position="float" orientation="portrait"><label>Figures 12–22.</label><caption><p>
                  <bold>12–17</bold> <italic><tp:taxon-name><tp:taxon-name-part taxon-name-part-type="genus" reg="Cylindrogaster">Cylindrogaster</tp:taxon-name-part></tp:taxon-name></italic> sp. 1 (female): habitus (<bold>12</bold>), spiny ridges (indicated by the blue arrowheads) on the mesothorax (<bold>13</bold>), wing base of the left hindwing (<bold>14</bold>), and genital regions (<bold>15–17</bold>) <bold>18–21</bold> <italic><tp:taxon-name><tp:taxon-name-part taxon-name-part-type="genus" reg="Cylindrogaster">Cylindrogaster</tp:taxon-name-part></tp:taxon-name></italic> sp. 2 (female): habitus (<bold>18</bold>), spiny ridges (indicated by the blue arrowheads) on the mesothorax (<bold>19</bold>), fustis of the left hindwing (<bold>20</bold>), and genital regions (<bold>21</bold>) <bold>22</bold> <italic><tp:taxon-name><tp:taxon-name-part taxon-name-part-type="genus" reg="Cylindrogaster">Cylindrogaster</tp:taxon-name-part></tp:taxon-name></italic> sp. (nymph): detail of cercus. Scale bars 3 mm for Figs <bold>12, 18</bold>; 0.5 mm for Figs <bold>13–15, 19–22</bold>; 200 μm for Figs <bold>16, 17</bold>.</p></caption><graphic xmlns:xlink="http://www.w3.org/1999/xlink" xlink:href="zookeys-713-025-g002.jpg" position="float" orientation="portrait" xlink:type="simple" id="oo_165933.jpg"/></fig></tp:treatment-sec></tp:taxon-treatment>
