# Supplementary material for: Earwigs from Brazilian caves, with notes on the taxonomic and nomenclatural problems of the Dermaptera (Insecta)
Source: Zookeys. 2017 Nov 2;(713):25–52. doi: 10.3897/zookeys.713.15118 (PMC5704199; doi:10.3897/zookeys.713.15118)
Supplement: XML Treatment for Euborellia janeirensis [file zookeys.713.15118-treatment5.xml]

<!DOCTYPE tp:taxon-treatment
  PUBLIC "-//TaxonX//DTD Taxonomic Treatment Publishing DTD v0 20100105//EN" "tax-treatment-NSO.dtd">
<tp:taxon-treatment xmlns:tp="http://www.plazi.org/taxpub"><tp:treatment-meta><kwd-group><label>Taxon classification</label><kwd><named-content xmlns:xlink="http://www.w3.org/1999/xlink" content-type="kingdom">Animalia</named-content></kwd><kwd><named-content xmlns:xlink="http://www.w3.org/1999/xlink" content-type="order">Dermaptera</named-content></kwd><kwd><named-content xmlns:xlink="http://www.w3.org/1999/xlink" content-type="family">Anisolabididae</named-content></kwd></kwd-group><mixed-citation publication-type="journal"><person-group><name><surname>Kamimura</surname><given-names>Yoshitaka</given-names></name><name><surname>Ferreira</surname><given-names>Rodrigo L.</given-names></name></person-group><article-title>Earwigs from Brazilian caves, with notes on the taxonomic and nomenclatural problems of the <tp:taxon-name><tp:taxon-name-part taxon-name-part-type="order">Dermaptera</tp:taxon-name-part></tp:taxon-name> (<tp:taxon-name><tp:taxon-name-part taxon-name-part-type="class">Insecta</tp:taxon-name-part></tp:taxon-name>)</article-title><source>Zookeys</source><day>2</day><month>11</month><year>2017</year><volume>2017</volume><issue>713</issue><fpage>25</fpage><lpage>52</lpage><pub-id pub-id-type="doi">10.3897/zookeys.713.15118</pub-id></mixed-citation></tp:treatment-meta><tp:nomenclature><tp:taxon-name>
                    <tp:taxon-name-part taxon-name-part-type="genus" reg="Euborellia">Euborellia</tp:taxon-name-part>
                    <tp:taxon-name-part taxon-name-part-type="species" reg="janeirensis">janeirensis</tp:taxon-name-part>
                  </tp:taxon-name><tp:taxon-authority>(Dohrn, 1864)</tp:taxon-authority><xref ref-type="fig" rid="F3">Figs 23–28</xref><!--PageBreak--></tp:nomenclature><tp:treatment-sec sec-type="material" id="SECID0ETXBG"><title>Material examined.</title><p>3 ♂♂, 6 ♀♀, 7 nymphs, Gruta dos Farias cave, Barbalhas, Ceará, 30.iv.2007, Ferreira, RL leg. (<abbrev xmlns:xlink="http://www.w3.org/1999/xlink" content-type="institution" xlink:title="Invertebrados Subterrâneos de Lavras (Subterranean Invertebrates, Lavras) of UFLA" id="ABBRID0EZXBG" xlink:type="simple">ISLA</abbrev> 15565) – 1 nymph, Cave GEM-1623, Parauapebas, Pará, 16.iii.2011, CARSTE leg. (<abbrev xmlns:xlink="http://www.w3.org/1999/xlink" content-type="institution" xlink:title="Invertebrados Subterrâneos de Lavras (Subterranean Invertebrates, Lavras) of UFLA" id="ABBRID0E5XBG" xlink:type="simple">ISLA</abbrev> 21085) – 1 nymph, Gruta Ecos cave, Cocalzinho de Goiás, Goiás, 4.iv.2006, CECAV leg. (<abbrev xmlns:xlink="http://www.w3.org/1999/xlink" content-type="institution" xlink:title="Invertebrados Subterrâneos de Lavras (Subterranean Invertebrates, Lavras) of UFLA" id="ABBRID0EDYBG" xlink:type="simple">ISLA</abbrev> 21096).</p></tp:treatment-sec><tp:treatment-sec sec-type="Association with caves" id="SECID0EIYBG"><title>Association with caves.</title><p>While most earwigs found in Brazilian caves seem to be accidental, this species was present as a large population within Gruta dos Farias cave, a sandstone cave located in Barbalhas municipality (Ceará state, Brazil). Many adults and nymphs were observed only in guano piles in deeper areas of the cave, which has a stream trespassing its entire conduit, strongly suggesting that the population is troglophilic. They are likely feeding on bat guano or preying upon small invertebrates.</p></tp:treatment-sec><tp:treatment-sec sec-type="description" id="SECID0ENYBG"><title>Description and remarks.</title><p>All adult specimens examined in this study had fully developed tegmina, but lacked hind wings. Four species of <italic><tp:taxon-name><tp:taxon-name-part taxon-name-part-type="genus" reg="Euborellia">Euborellia</tp:taxon-name-part></tp:taxon-name></italic> from the Neotropical region, <italic><tp:taxon-name><tp:taxon-name-part taxon-name-part-type="genus" reg="Euborellia">E.</tp:taxon-name-part> <tp:taxon-name-part taxon-name-part-type="species" reg="boliviana">boliviana</tp:taxon-name-part></tp:taxon-name></italic> Brindle, 1971, <italic><tp:taxon-name><tp:taxon-name-part taxon-name-part-type="genus" reg="Euborellia">E.</tp:taxon-name-part> <tp:taxon-name-part taxon-name-part-type="species" reg="ambigua">ambigua</tp:taxon-name-part></tp:taxon-name></italic> (Borelli, 1906), <italic><tp:taxon-name><tp:taxon-name-part taxon-name-part-type="genus" reg="Euborellia">E.</tp:taxon-name-part> <tp:taxon-name-part taxon-name-part-type="species" reg="caraibea">caraibea</tp:taxon-name-part></tp:taxon-name></italic> Hebard, 1921, and <italic><tp:taxon-name><tp:taxon-name-part taxon-name-part-type="genus" reg="Euborellia">E.</tp:taxon-name-part> <tp:taxon-name-part taxon-name-part-type="species" reg="janeirensis">janeirensis</tp:taxon-name-part></tp:taxon-name></italic>, also have such characteristics. Among these species, <italic><tp:taxon-name><tp:taxon-name-part taxon-name-part-type="genus" reg="Euborellia">E.</tp:taxon-name-part> <tp:taxon-name-part taxon-name-part-type="species" reg="janeirensis">janeirensis</tp:taxon-name-part></tp:taxon-name></italic> is distinguished from the others by the presence of well-developed lateral longitudinal ridges on the male abdominal tergites VI and IX, and one or more white/yellow distal antennal segments (<xref ref-type="bibr" rid="B100">Steinmann 1989a</xref>). The external morphologies and male genitalia of the specimens examined in this study agreed well with those described previously for <italic><tp:taxon-name><tp:taxon-name-part taxon-name-part-type="genus" reg="Euborellia">E.</tp:taxon-name-part> <tp:taxon-name-part taxon-name-part-type="species" reg="janeirensis">janeirensis</tp:taxon-name-part></tp:taxon-name></italic>, including brown markings on the femora (Figs <xref ref-type="fig" rid="F3">23</xref> and <xref ref-type="fig" rid="F3">27</xref>), the shapes of the forceps (Figs <xref ref-type="fig" rid="F3">23</xref> and <xref ref-type="fig" rid="F3">27</xref>), and the shapes of the parameres and denticulated pads in the penis lobe (Fig. <xref ref-type="fig" rid="F3">26</xref>).</p><fig id="F3" position="float" orientation="portrait"><label>Figures 23–35.</label><caption><p>
                  <bold>23–26</bold> <italic><tp:taxon-name><tp:taxon-name-part taxon-name-part-type="genus" reg="Euborellia">Euborellia</tp:taxon-name-part> <tp:taxon-name-part taxon-name-part-type="species" reg="janeirensis">janeirensis</tp:taxon-name-part></tp:taxon-name></italic> (male): habitus (<bold>23</bold>), penultimate sternite + manubrium (<bold>24</bold>), and genitalia (<bold>25, 26</bold>) <bold>27–28</bold> <italic><tp:taxon-name><tp:taxon-name-part taxon-name-part-type="genus" reg="Euborellia">Euborellia</tp:taxon-name-part> <tp:taxon-name-part taxon-name-part-type="species" reg="janeirensis">janeirensis</tp:taxon-name-part></tp:taxon-name></italic> (female): habitus (<bold>27</bold>), and spermatheca (<bold>28</bold>) <bold>29–32</bold> <italic><tp:taxon-name><tp:taxon-name-part taxon-name-part-type="genus" reg="Euborellia">Euborellia</tp:taxon-name-part> <tp:taxon-name-part taxon-name-part-type="species" reg="brasiliensis">brasiliensis</tp:taxon-name-part></tp:taxon-name></italic> (male): habitus (<bold>29</bold>), penultimate sternite + manubrium (<bold>30</bold>), and genitalia (<bold>31, 32</bold>) <bold>33</bold> <tp:taxon-name><tp:taxon-name-part taxon-name-part-type="family">Anisolabididae</tp:taxon-name-part></tp:taxon-name> gen. sp. 1 (female): habitus <bold>34</bold> <tp:taxon-name><tp:taxon-name-part taxon-name-part-type="family">Anisolabididae</tp:taxon-name-part></tp:taxon-name> gen. sp. 2 (nymph): habitus <bold>35</bold> <tp:taxon-name><tp:taxon-name-part taxon-name-part-type="family">Anisolabididae</tp:taxon-name-part></tp:taxon-name> gen. sp. 3 (nymph) habitus. Scale bars 3 mm for Figs <bold>23–25, 27, 29, 30, 33–35</bold>; 0.5 mm for Figs <bold>26, 28, 31</bold>; 100 μm for Fig. <bold>32</bold>.</p></caption><graphic xmlns:xlink="http://www.w3.org/1999/xlink" xlink:href="zookeys-713-025-g003.jpg" position="float" orientation="portrait" xlink:type="simple" id="oo_165934.jpg"/></fig><p>Taxonomists generally examine only the terminal region of the male genital organs. The male genitalia of <italic><tp:taxon-name><tp:taxon-name-part taxon-name-part-type="genus" reg="Euborellia">E.</tp:taxon-name-part> <tp:taxon-name-part taxon-name-part-type="species" reg="janeirensis">janeirensis</tp:taxon-name-part></tp:taxon-name></italic> were approximately 22 mm in length, and more than twice the body length with forceps (Fig. <xref ref-type="fig" rid="F3">25</xref>). The manubrium, which is an extension in the basal, inner margin of the penultimate sternite (<xref ref-type="bibr" rid="B23">Burr 1915b</xref>; <xref ref-type="bibr" rid="B78">Ramamurthi 1958</xref>), was approximately 6 mm in length (Fig. <xref ref-type="fig" rid="F3">24</xref>). In male earwigs, the <!--PageBreak--><!--PageBreak-->retractor muscles of the genitalia originate from this structure (<xref ref-type="bibr" rid="B72">Popham 1965a</xref>). As reported by <xref ref-type="bibr" rid="B61">Mariani (1994)</xref>, the spermatheca of this species was a long and thin blind duct lacking a capsule at the distal end (Fig. <xref ref-type="fig" rid="F3">28</xref>).</p><p>Males of <italic><tp:taxon-name><tp:taxon-name-part taxon-name-part-type="genus" reg="Euborellia">Euborellia</tp:taxon-name-part></tp:taxon-name></italic> spp. directly insert the elongated virga into the female spermatheca during copulation (<xref ref-type="bibr" rid="B43">Kamimura 2000</xref>; Lieshout and Elgar 2011). Elongation of the virga (and the genitalia as a whole, which functions as the virgal sheath when in repose) is considered an adaptation for removal of rival sperm from the female spermatheca, which is usually longer than the virga (<xref ref-type="bibr" rid="B43">Kamimura 2000</xref>, <xref ref-type="bibr" rid="B45">2005</xref>, <xref ref-type="bibr" rid="B46">2013</xref>, <xref ref-type="bibr" rid="B48">2015</xref>; Lieshout and Elgar 2011). Thus, genital elongation in <italic><tp:taxon-name><tp:taxon-name-part taxon-name-part-type="genus" reg="Euborellia">E.</tp:taxon-name-part> <tp:taxon-name-part taxon-name-part-type="species" reg="janeirensis">janeirensis</tp:taxon-name-part></tp:taxon-name></italic> suggests intensive sperm competition in this species.</p></tp:treatment-sec><tp:treatment-sec sec-type="distribution" id="SECID0EUBAI"><title>Distribution.</title><p>Brazil, Argentina, Paraguay, and Venezuela.</p></tp:treatment-sec><ref-list><ref id="B100"><mixed-citation xmlns:xlink="http://www.w3.org/1999/xlink" xlink:type="simple">
          <person-group><name name-style="western"><surname>Steinmann</surname><given-names>H</given-names></name></person-group> (<year>1989a</year>) <article-title><tp:taxon-name><tp:taxon-name-part taxon-name-part-type="order">Dermaptera</tp:taxon-name-part></tp:taxon-name>. <tp:taxon-name><tp:taxon-name-part taxon-name-part-type="suborder">Catadermaptera</tp:taxon-name-part></tp:taxon-name> II.</article-title> <source>Das Tierreich</source> <volume>105</volume>: <fpage>1</fpage>–<lpage>504</lpage>.</mixed-citation></ref><ref id="B23"><mixed-citation xmlns:xlink="http://www.w3.org/1999/xlink" xlink:type="simple">
          <person-group><name name-style="western"><surname>Burr</surname><given-names>M</given-names></name></person-group> (<year>1915b</year>) <article-title>Note on the manubrium of the ninth sternite in the male earwig.</article-title> <source>Transactions of the Royal Entomological Society of London</source> <volume>1915</volume>: <fpage>269</fpage>–<lpage>272</lpage>.</mixed-citation></ref><ref id="B78"><mixed-citation xmlns:xlink="http://www.w3.org/1999/xlink" xlink:type="simple">
          <person-group><name name-style="western"><surname>Ramamurthi</surname><given-names>BN</given-names></name></person-group> (<year>1958</year>) <article-title>Studies on the male genital tube in the <tp:taxon-name><tp:taxon-name-part taxon-name-part-type="order">Dermaptera</tp:taxon-name-part></tp:taxon-name>.</article-title> <source>Proceedings of the Royal Entomological Society of London (Series A)</source> <volume>33</volume>: <fpage>186</fpage>–<lpage>190</lpage>. <ext-link xlink:type="simple" ext-link-type="doi" xlink:href="10.1111/j.1365-3032.1958.tb00452.x">https://doi.org/10.1111/j.1365-3032.1958.tb00452.x</ext-link></mixed-citation></ref><ref id="B72"><mixed-citation xmlns:xlink="http://www.w3.org/1999/xlink" xlink:type="simple">
          <person-group><name name-style="western"><surname>Popham</surname><given-names>EJ</given-names></name></person-group> (<year>1965a</year>) <article-title>The functional morphology of the reproductive organs of the common earwig (<italic><tp:taxon-name><tp:taxon-name-part taxon-name-part-type="genus">Forficula</tp:taxon-name-part> <tp:taxon-name-part taxon-name-part-type="species">auricularia</tp:taxon-name-part></tp:taxon-name></italic>) and other <tp:taxon-name><tp:taxon-name-part taxon-name-part-type="order">Dermaptera</tp:taxon-name-part></tp:taxon-name> with reference to the natural classification of the order.</article-title> <source>Journal of Zoology</source> <volume>146</volume>: <fpage>1</fpage>–<lpage>43</lpage>. <ext-link xlink:type="simple" ext-link-type="doi" xlink:href="10.1111/j.1469-7998.1965.tb05198.x">https://doi.org/10.1111/j.1469-7998.1965.tb05198.x</ext-link></mixed-citation></ref><ref id="B61"><mixed-citation xmlns:xlink="http://www.w3.org/1999/xlink" xlink:type="simple">
          <person-group><name name-style="western"><surname>Mariani</surname><given-names>R</given-names></name></person-group> (<year>1994</year>) <article-title>Contribucion al estudio anatomico de las espermatecas en el Orden <tp:taxon-name><tp:taxon-name-part taxon-name-part-type="order">Dermaptera</tp:taxon-name-part></tp:taxon-name> (<tp:taxon-name><tp:taxon-name-part taxon-name-part-type="class">Insecta</tp:taxon-name-part></tp:taxon-name>).</article-title> <source>Revista de la Sociedad Entomologica Argentina</source> <volume>53</volume>: <fpage>79</fpage>–<lpage>82</lpage>.</mixed-citation></ref><ref id="B43"><mixed-citation xmlns:xlink="http://www.w3.org/1999/xlink" xlink:type="simple">
          <person-group><name name-style="western"><surname>Kamimura</surname><given-names>Y</given-names></name></person-group> (<year>2000</year>) <article-title>Possible removal of rival sperm by the elongated genitalia of the earwig, <italic><tp:taxon-name><tp:taxon-name-part taxon-name-part-type="genus">Euborellia</tp:taxon-name-part> <tp:taxon-name-part taxon-name-part-type="species">plebeja</tp:taxon-name-part></tp:taxon-name></italic>.</article-title> <source>Zoological Science</source> <volume>17</volume>: <fpage>667</fpage>–<lpage>672</lpage>. <ext-link xlink:type="simple" ext-link-type="doi" xlink:href="10.2108/zsj.17.667">https://doi.org/10.2108/zsj.17.667</ext-link></mixed-citation></ref><ref id="B45"><mixed-citation xmlns:xlink="http://www.w3.org/1999/xlink" xlink:type="simple">
          <person-group><name name-style="western"><surname>Kamimura</surname><given-names>Y</given-names></name></person-group> (<year>2005</year>) <article-title>Last male paternity of <italic><tp:taxon-name><tp:taxon-name-part taxon-name-part-type="genus">Euborellia</tp:taxon-name-part> <tp:taxon-name-part taxon-name-part-type="species">plebeja</tp:taxon-name-part></tp:taxon-name></italic>, an earwig with elongated genitalia and sperm removal behavior.</article-title> <source>Journal of Ethology</source> <volume>23</volume>: <fpage>35</fpage>–<lpage>41</lpage>. <ext-link xlink:type="simple" ext-link-type="doi" xlink:href="10.1007/s10164-004-0125-3">https://doi.org/10.1007/s10164-004-0125-3</ext-link></mixed-citation></ref><ref id="B46"><mixed-citation xmlns:xlink="http://www.w3.org/1999/xlink" xlink:type="simple">
          <person-group><name name-style="western"><surname>Kamimura</surname><given-names>Y</given-names></name></person-group> (<year>2013</year>) <article-title>Promiscuity and elongated sperm storage organs work cooperatively as a cryptic female choice mechanism in an earwig.</article-title> <source>Animal Behaviour</source> <volume>85</volume>: <fpage>377</fpage>–<lpage>383</lpage>. <ext-link xlink:type="simple" ext-link-type="doi" xlink:href="10.1016/j.anbehav.2012.11.010">http://dx.doi.org/10.1016/j.anbehav.2012.11.010</ext-link></mixed-citation></ref><ref id="B48"><mixed-citation xmlns:xlink="http://www.w3.org/1999/xlink" xlink:type="simple">
          <person-group><name name-style="western"><surname>Kamimura</surname><given-names>Y</given-names></name></person-group> (<year>2015</year>) <article-title>What is indirect cryptic female choice? Theoretical considerations and an example from a promiscuous earwig.</article-title> In: <person-group><name name-style="western"><surname>Peretti</surname><given-names>AV</given-names></name><name name-style="western"><surname>Aisenberg</surname><given-names>A</given-names></name></person-group> (<role>Eds</role>) <issue-title>Cryptic Female Choice in Arthropods.</issue-title> <source>Springer International Publishing, Switzerland</source>, <fpage>255</fpage>–<lpage>283</lpage>. <ext-link xlink:type="simple" ext-link-type="doi" xlink:href="10.1007/978-3-319-17894-3_10">https://doi.org/10.1007/978-3-319-17894-3_10</ext-link></mixed-citation></ref></ref-list></tp:taxon-treatment>
