# Supplementary material for: Earwigs from Brazilian caves, with notes on the taxonomic and nomenclatural problems of the Dermaptera (Insecta)
Source: Zookeys. 2017 Nov 2;(713):25–52. doi: 10.3897/zookeys.713.15118 (PMC5704199; doi:10.3897/zookeys.713.15118)
Supplement: XML Treatment for Euborellia brasiliensis [file zookeys.713.15118-treatment6.xml]

<!DOCTYPE tp:taxon-treatment
  PUBLIC "-//TaxonX//DTD Taxonomic Treatment Publishing DTD v0 20100105//EN" "tax-treatment-NSO.dtd">
<tp:taxon-treatment xmlns:tp="http://www.plazi.org/taxpub"><tp:treatment-meta><kwd-group><label>Taxon classification</label><kwd><named-content xmlns:xlink="http://www.w3.org/1999/xlink" content-type="kingdom">Animalia</named-content></kwd><kwd><named-content xmlns:xlink="http://www.w3.org/1999/xlink" content-type="order">Dermaptera</named-content></kwd><kwd><named-content xmlns:xlink="http://www.w3.org/1999/xlink" content-type="family">Anisolabididae</named-content></kwd></kwd-group><mixed-citation publication-type="journal"><person-group><name><surname>Kamimura</surname><given-names>Yoshitaka</given-names></name><name><surname>Ferreira</surname><given-names>Rodrigo L.</given-names></name></person-group><article-title>Earwigs from Brazilian caves, with notes on the taxonomic and nomenclatural problems of the <tp:taxon-name><tp:taxon-name-part taxon-name-part-type="order">Dermaptera</tp:taxon-name-part></tp:taxon-name> (<tp:taxon-name><tp:taxon-name-part taxon-name-part-type="class">Insecta</tp:taxon-name-part></tp:taxon-name>)</article-title><source>Zookeys</source><day>2</day><month>11</month><year>2017</year><volume>2017</volume><issue>713</issue><fpage>25</fpage><lpage>52</lpage><pub-id pub-id-type="doi">10.3897/zookeys.713.15118</pub-id></mixed-citation></tp:treatment-meta><tp:nomenclature><tp:taxon-name>
                    <tp:taxon-name-part taxon-name-part-type="genus" reg="Euborellia">Euborellia</tp:taxon-name-part>
                    <tp:taxon-name-part taxon-name-part-type="species" reg="brasiliensis">brasiliensis</tp:taxon-name-part>
                  </tp:taxon-name><tp:taxon-authority>(Borelli, 1912)</tp:taxon-authority><xref ref-type="fig" rid="F3">Figs 29–32</xref></tp:nomenclature><tp:treatment-sec sec-type="material" id="SECID0EBDAI"><title>Material examined.</title><p>2 ♂♂, 2 nymphs, Gruta dos Coelhos cave, Lima Duarte, Minas Gerais, 11.vii.2005, Ferreira, RL leg. (<abbrev xmlns:xlink="http://www.w3.org/1999/xlink" content-type="institution" xlink:title="Invertebrados Subterrâneos de Lavras (Subterranean Invertebrates, Lavras) of UFLA" id="ABBRID0EHDAI" xlink:type="simple">ISLA</abbrev> 15564).</p></tp:treatment-sec><tp:treatment-sec sec-type="Association with caves" id="SECID0EMDAI"><title>Association with caves.</title><p>This species was found in deeper areas (aphotic zones) of Gruta dos Coelhos and Gruta do Pião caves, both associated with quartzite rocks and located in the Ibitipoca state park (Lima Duarte municipality, Minas Gerais state, Brazil). In the latter cave, several individuals were found walking near root masses, probably searching for prey. There are several caves in the area, and at least three distinct inventories of cave fauna were performed over the last 10 years. However, this species was only found in two caves, suggesting that, although probably not accidental, their association with subterranean habitats is uncommon.</p></tp:treatment-sec><tp:treatment-sec sec-type="remarks" id="SECID0ERDAI"><title>Remarks.</title><p>This apterous anisolabidid species from Brazil (Fig. <xref ref-type="fig" rid="F3">29</xref>) was originally described as <italic><tp:taxon-name><tp:taxon-name-part taxon-name-part-type="genus" reg="Heterolabis">Heterolabis</tp:taxon-name-part> <tp:taxon-name-part taxon-name-part-type="species" reg="brasiliensis">brasiliensis</tp:taxon-name-part></tp:taxon-name></italic> by <xref ref-type="bibr" rid="B7">Borelli (1912)</xref>, as the type species of the monotypic genus <italic><tp:taxon-name><tp:taxon-name-part taxon-name-part-type="genus" reg="Heterolabis">Heterolabis</tp:taxon-name-part></tp:taxon-name></italic>. <xref ref-type="bibr" rid="B77">Popham and Brindle (1966)</xref> recognized the type species as a member of the genus <italic><tp:taxon-name><tp:taxon-name-part taxon-name-part-type="genus" reg="Euborellia">Euborellia</tp:taxon-name-part></tp:taxon-name></italic> Burr, 1910 and proposed the combination <italic><tp:taxon-name><tp:taxon-name-part taxon-name-part-type="genus" reg="Euborellia">Euborellia</tp:taxon-name-part> <tp:taxon-name-part taxon-name-part-type="species" reg="brasiliensis">brasiliensis</tp:taxon-name-part></tp:taxon-name></italic> (Borelli, 1912) Popham &amp; Brindle, 1966. Therefore, they considered the generic name <italic><tp:taxon-name><tp:taxon-name-part taxon-name-part-type="genus" reg="Heterolabis">Heterolabis</tp:taxon-name-part></tp:taxon-name></italic> as a synonym of <italic><tp:taxon-name><tp:taxon-name-part taxon-name-part-type="genus" reg="Euborellia">Euborellia</tp:taxon-name-part></tp:taxon-name></italic>. Their decision was followed by <xref ref-type="bibr" rid="B80">Reichardt (1968b)</xref>, <xref ref-type="bibr" rid="B83">Sakai (1970)</xref>, and <xref ref-type="bibr" rid="B96">Steinmann (1977</xref>, <xref ref-type="bibr" rid="B97">1978</xref>).</p><p>
              <xref ref-type="bibr" rid="B93">Srivastava (1978)</xref> described a second species belonging to <italic><tp:taxon-name><tp:taxon-name-part taxon-name-part-type="genus" reg="Heterolabis">Heterolabis</tp:taxon-name-part></tp:taxon-name></italic>, i.e. <italic><tp:taxon-name><tp:taxon-name-part taxon-name-part-type="genus" reg="Heterolabis">Heterolabis</tp:taxon-name-part> <tp:taxon-name-part taxon-name-part-type="species" reg="punctata">punctata</tp:taxon-name-part></tp:taxon-name></italic> Srivastava, 1978. Its transfer to the genus <italic><tp:taxon-name><tp:taxon-name-part taxon-name-part-type="genus" reg="Euborellia">Euborellia</tp:taxon-name-part></tp:taxon-name></italic> was proposed by <xref ref-type="bibr" rid="B85">Sakai (1982</xref>, <xref ref-type="bibr" rid="B87">1987</xref>) and <xref ref-type="bibr" rid="B94">Srivastava (1999)</xref>. Since the binomen <italic><tp:taxon-name><tp:taxon-name-part taxon-name-part-type="genus" reg="Euborellia">Euborellia</tp:taxon-name-part> <tp:taxon-name-part taxon-name-part-type="species" reg="punctata">punctata</tp:taxon-name-part></tp:taxon-name></italic> was preoccupied by <italic><tp:taxon-name><tp:taxon-name-part taxon-name-part-type="genus" reg="Euborellia">Euborellia</tp:taxon-name-part> <tp:taxon-name-part taxon-name-part-type="species" reg="punctata">punctata</tp:taxon-name-part></tp:taxon-name></italic> Borelli, 1927, they proposed the replacement names <italic><tp:taxon-name><tp:taxon-name-part taxon-name-part-type="genus" reg="Euborellia">Euborellia</tp:taxon-name-part> <tp:taxon-name-part taxon-name-part-type="species" reg="srivastavai">srivastavai</tp:taxon-name-part></tp:taxon-name></italic> Sakai, 1987 and <italic><tp:taxon-name><tp:taxon-name-part taxon-name-part-type="genus" reg="Euborellia">E.</tp:taxon-name-part> <tp:taxon-name-part taxon-name-part-type="species" reg="mindanoensis">mindanoensis</tp:taxon-name-part></tp:taxon-name></italic> Srivastava, 1999, respectively. An alternative generic position for <italic><tp:taxon-name><tp:taxon-name-part taxon-name-part-type="genus" reg="Heterolabis">H.</tp:taxon-name-part> <tp:taxon-name-part taxon-name-part-type="species" reg="punctata">punctata</tp:taxon-name-part></tp:taxon-name></italic> was proposed by <xref ref-type="bibr" rid="B101">Steinmann (1989b)</xref>; who recognized it as a member of the genus <italic><tp:taxon-name><tp:taxon-name-part taxon-name-part-type="genus" reg="Epilabis">Epilabis</tp:taxon-name-part></tp:taxon-name></italic> Burr, 1915. Since the relevant binomen was preoccupied by <italic><tp:taxon-name><tp:taxon-name-part taxon-name-part-type="genus" reg="Epilabis">Epilabis</tp:taxon-name-part> <tp:taxon-name-part taxon-name-part-type="species" reg="punctata">punctata</tp:taxon-name-part></tp:taxon-name></italic> Srivastava, 1976, he proposed the replacement name <italic><tp:taxon-name><tp:taxon-name-part taxon-name-part-type="genus" reg="Epilabis">Epilabis</tp:taxon-name-part> <tp:taxon-name-part taxon-name-part-type="species" reg="harlequin">harlequin</tp:taxon-name-part></tp:taxon-name></italic> Steinmann, 1989.</p><p>Currently <italic><tp:taxon-name><tp:taxon-name-part taxon-name-part-type="genus" reg="Heterolabis">Heterolabis</tp:taxon-name-part></tp:taxon-name></italic> Borelli, 1912 is considered a synonym of <italic><tp:taxon-name><tp:taxon-name-part taxon-name-part-type="genus" reg="Euborellia">Euborellia</tp:taxon-name-part></tp:taxon-name></italic>, and the species previously considered as members of <italic><tp:taxon-name><tp:taxon-name-part taxon-name-part-type="genus" reg="Heterolabis">Heterolabis</tp:taxon-name-part></tp:taxon-name></italic> is as follows:</p><p>1. <italic><tp:taxon-name><tp:taxon-name-part taxon-name-part-type="genus" reg="Euborellia">Euborellia</tp:taxon-name-part> <tp:taxon-name-part taxon-name-part-type="species" reg="brasiliensis">brasiliensis</tp:taxon-name-part></tp:taxon-name></italic> (Borelli, 1912): <xref ref-type="bibr" rid="B77">Popham and Brindle (1966)</xref></p><p>Synonym: <italic><tp:taxon-name><tp:taxon-name-part taxon-name-part-type="genus" reg="Heterolabis">Heterolabis</tp:taxon-name-part> <tp:taxon-name-part taxon-name-part-type="species" reg="brasiliensis">brasiliensis</tp:taxon-name-part></tp:taxon-name></italic> Borelli, 1912</p><p>2. <italic><tp:taxon-name><tp:taxon-name-part taxon-name-part-type="genus" reg="Euborellia">Euborellia</tp:taxon-name-part> <tp:taxon-name-part taxon-name-part-type="species" reg="srivastavai">srivastavai</tp:taxon-name-part></tp:taxon-name></italic> Sakai, 1987</p><p>Synonyms: <italic><tp:taxon-name><tp:taxon-name-part taxon-name-part-type="genus" reg="Heterolabis">Heterolabis</tp:taxon-name-part> <tp:taxon-name-part taxon-name-part-type="species" reg="punctata">punctata</tp:taxon-name-part></tp:taxon-name></italic> Srivastava, 1978; <italic><tp:taxon-name><tp:taxon-name-part taxon-name-part-type="genus" reg="Epilabis">Epilabis</tp:taxon-name-part> <tp:taxon-name-part taxon-name-part-type="species" reg="harlequin">harlequin</tp:taxon-name-part></tp:taxon-name></italic> Steinmann, 1989 (junior objective synonym); <italic><tp:taxon-name><tp:taxon-name-part taxon-name-part-type="genus" reg="Euborellia">Euborellia</tp:taxon-name-part> <tp:taxon-name-part taxon-name-part-type="species" reg="mindanoensis">mindanoensis</tp:taxon-name-part></tp:taxon-name></italic> Srivastava, 1999 (junior objective synonym).</p><p>The generic name <italic><tp:taxon-name><tp:taxon-name-part taxon-name-part-type="genus" reg="Heterolabis">Heterolabis</tp:taxon-name-part></tp:taxon-name></italic> Borelli, 1912 is an invalid homonym of <italic><tp:taxon-name><tp:taxon-name-part taxon-name-part-type="genus" reg="Heterolabis">Heterolabis</tp:taxon-name-part></tp:taxon-name></italic> Kriechbaumer, 1889 (<tp:taxon-name><tp:taxon-name-part taxon-name-part-type="family">Ichneumonidae</tp:taxon-name-part></tp:taxon-name>).</p></tp:treatment-sec><tp:treatment-sec sec-type="distribution" id="SECID0EBOAI"><title>Distribution.</title><p>Brazil.</p></tp:treatment-sec><tp:treatment-sec><!--Section generated to contain objects referenced in tp:taxon-treatment.--><fig id="F3" position="float" orientation="portrait"><label>Figures 23–35.</label><caption><p>
                  <bold>23–26</bold> <italic><tp:taxon-name><tp:taxon-name-part taxon-name-part-type="genus" reg="Euborellia">Euborellia</tp:taxon-name-part> <tp:taxon-name-part taxon-name-part-type="species" reg="janeirensis">janeirensis</tp:taxon-name-part></tp:taxon-name></italic> (male): habitus (<bold>23</bold>), penultimate sternite + manubrium (<bold>24</bold>), and genitalia (<bold>25, 26</bold>) <bold>27–28</bold> <italic><tp:taxon-name><tp:taxon-name-part taxon-name-part-type="genus" reg="Euborellia">Euborellia</tp:taxon-name-part> <tp:taxon-name-part taxon-name-part-type="species" reg="janeirensis">janeirensis</tp:taxon-name-part></tp:taxon-name></italic> (female): habitus (<bold>27</bold>), and spermatheca (<bold>28</bold>) <bold>29–32</bold> <italic><tp:taxon-name><tp:taxon-name-part taxon-name-part-type="genus" reg="Euborellia">Euborellia</tp:taxon-name-part> <tp:taxon-name-part taxon-name-part-type="species" reg="brasiliensis">brasiliensis</tp:taxon-name-part></tp:taxon-name></italic> (male): habitus (<bold>29</bold>), penultimate sternite + manubrium (<bold>30</bold>), and genitalia (<bold>31, 32</bold>) <bold>33</bold> <tp:taxon-name><tp:taxon-name-part taxon-name-part-type="family">Anisolabididae</tp:taxon-name-part></tp:taxon-name> gen. sp. 1 (female): habitus <bold>34</bold> <tp:taxon-name><tp:taxon-name-part taxon-name-part-type="family">Anisolabididae</tp:taxon-name-part></tp:taxon-name> gen. sp. 2 (nymph): habitus <bold>35</bold> <tp:taxon-name><tp:taxon-name-part taxon-name-part-type="family">Anisolabididae</tp:taxon-name-part></tp:taxon-name> gen. sp. 3 (nymph) habitus. Scale bars 3 mm for Figs <bold>23–25, 27, 29, 30, 33–35</bold>; 0.5 mm for Figs <bold>26, 28, 31</bold>; 100 μm for Fig. <bold>32</bold>.</p></caption><graphic xmlns:xlink="http://www.w3.org/1999/xlink" xlink:href="zookeys-713-025-g003.jpg" position="float" orientation="portrait" xlink:type="simple" id="oo_165934.jpg"/></fig></tp:treatment-sec><ref-list><ref id="B7"><mixed-citation xmlns:xlink="http://www.w3.org/1999/xlink" xlink:type="simple">
          <person-group><name name-style="western"><surname>Borelli</surname><given-names>A</given-names></name></person-group> (<year>1912</year>) <article-title>Dermapteres nouveaux ou peu connus du Muséum de Paris.</article-title> <source>Bulletin du Muséum National d’Histoire Maturelle, Paris</source> <volume>18</volume>: <fpage>221</fpage>–<lpage>240</lpage>.</mixed-citation></ref><ref id="B77"><mixed-citation xmlns:xlink="http://www.w3.org/1999/xlink" xlink:type="simple">
          <person-group><name name-style="western"><surname>Popham</surname><given-names>EJ</given-names></name><name name-style="western"><surname>Brindle</surname><given-names>A</given-names></name></person-group> (<year>1966</year>) <article-title>Genera and species of the <tp:taxon-name><tp:taxon-name-part taxon-name-part-type="order">Dermaptera</tp:taxon-name-part></tp:taxon-name>. 3. <tp:taxon-name><tp:taxon-name-part taxon-name-part-type="subfamily">Carcinophorinae</tp:taxon-name-part></tp:taxon-name> and Arixenidae.</article-title> <source>Entomologist, London</source> <volume>99</volume>: <fpage>269</fpage>–<lpage>278</lpage>.</mixed-citation></ref><ref id="B80"><mixed-citation xmlns:xlink="http://www.w3.org/1999/xlink" xlink:type="simple">
          <person-group><name name-style="western"><surname>Reichardt</surname><given-names>H</given-names></name></person-group> (<year>1968b</year>) <article-title>Catalogue of New World <tp:taxon-name><tp:taxon-name-part taxon-name-part-type="order">Dermaptera</tp:taxon-name-part></tp:taxon-name> (<tp:taxon-name><tp:taxon-name-part taxon-name-part-type="class">Insecta</tp:taxon-name-part></tp:taxon-name>). Part II. Labioides, <tp:taxon-name><tp:taxon-name-part taxon-name-part-type="family">Carcinophoridae</tp:taxon-name-part></tp:taxon-name>.</article-title> <source>Papéis Avulsos de Zoologia (São Paulo)</source> <volume>22</volume>: <fpage>35</fpage>–<lpage>46</lpage>.</mixed-citation></ref><ref id="B83"><mixed-citation xmlns:xlink="http://www.w3.org/1999/xlink" xlink:type="simple">
          <person-group><name name-style="western"><surname>Sakai</surname><given-names>S</given-names></name></person-group> (<year>1970</year>) <source>Dermapterorum Catalogus Praeliminaris. I. <tp:taxon-name><tp:taxon-name-part taxon-name-part-type="family">Labiduridae</tp:taxon-name-part></tp:taxon-name> and <tp:taxon-name><tp:taxon-name-part taxon-name-part-type="family">Carcinophoridae</tp:taxon-name-part></tp:taxon-name>.</source> <publisher-name>Daito Bunka University</publisher-name>, <publisher-loc>Tokyo</publisher-loc>, <size units="page">49 pp</size>. and 91 pp.</mixed-citation></ref><ref id="B96"><mixed-citation xmlns:xlink="http://www.w3.org/1999/xlink" xlink:type="simple">
          <person-group><name name-style="western"><surname>Steinmann</surname><given-names>H</given-names></name></person-group> (<year>1977</year>) <article-title>A study on the higher taxa of <tp:taxon-name><tp:taxon-name-part taxon-name-part-type="family">Carcinophoridae</tp:taxon-name-part></tp:taxon-name> (Dermaprera).</article-title> <source>Annales Historico-Naturales Musei Nationalis Hungarici</source> <volume>69</volume>: <fpage>89</fpage>–<lpage>99</lpage>.</mixed-citation></ref><ref id="B97"><mixed-citation xmlns:xlink="http://www.w3.org/1999/xlink" xlink:type="simple">
          <person-group><name name-style="western"><surname>Steinmann</surname><given-names>H</given-names></name></person-group> (<year>1978</year>) <article-title>Zoogeographical dispersity of <tp:taxon-name><tp:taxon-name-part taxon-name-part-type="family">Carcinophoridae</tp:taxon-name-part></tp:taxon-name> (<tp:taxon-name><tp:taxon-name-part taxon-name-part-type="order">Dermaptera</tp:taxon-name-part></tp:taxon-name>).</article-title> <source>Deutsche Entomologische Zeitschrift</source> <volume>25</volume>: <fpage>173</fpage>–<lpage>189</lpage>. <ext-link xlink:type="simple" ext-link-type="doi" xlink:href="10.1002/mmnd.19780250112">https://doi.org/10.1002/mmnd.19780250112</ext-link></mixed-citation></ref><ref id="B93"><mixed-citation xmlns:xlink="http://www.w3.org/1999/xlink" xlink:type="simple">
          <person-group><name name-style="western"><surname>Srivastava</surname><given-names>GK</given-names></name></person-group> (<year>1978</year>) <article-title>Studies on the <tp:taxon-name><tp:taxon-name-part taxon-name-part-type="order">Dermaptera</tp:taxon-name-part></tp:taxon-name> of Philippines.</article-title> <source>Eos</source> <volume>52</volume>: <fpage>255</fpage>–<lpage>307</lpage>.</mixed-citation></ref><ref id="B85"><mixed-citation xmlns:xlink="http://www.w3.org/1999/xlink" xlink:type="simple">
          <person-group><name name-style="western"><surname>Sakai</surname><given-names>S</given-names></name></person-group> (<year>1982</year>) <article-title>A new proposed classification of the <tp:taxon-name><tp:taxon-name-part taxon-name-part-type="order">Dermaptera</tp:taxon-name-part></tp:taxon-name> with special reference to the check-list of the <tp:taxon-name><tp:taxon-name-part taxon-name-part-type="order">Dermaptera</tp:taxon-name-part></tp:taxon-name> of the world.</article-title> <source>Bulletin of Daito Bunka University</source> <volume>20</volume>: <fpage>1</fpage>–<lpage>108</lpage>.</mixed-citation></ref><ref id="B87"><mixed-citation xmlns:xlink="http://www.w3.org/1999/xlink" xlink:type="simple">
          <person-group><name name-style="western"><surname>Sakai</surname><given-names>S</given-names></name></person-group> (<year>1987</year>) <source>Dermapterorum Catalogus XIX-XX: Iconographia IV-V. <tp:taxon-name><tp:taxon-name-part taxon-name-part-type="family">Chelisochidae</tp:taxon-name-part></tp:taxon-name> and <tp:taxon-name><tp:taxon-name-part taxon-name-part-type="family">Anisolabididae</tp:taxon-name-part></tp:taxon-name>.</source> <publisher-name>Daito Bunka University</publisher-name>, <publisher-loc>Tokyo</publisher-loc>, <size units="page">1567 pp</size>.</mixed-citation></ref><ref id="B94"><mixed-citation xmlns:xlink="http://www.w3.org/1999/xlink" xlink:type="simple">
          <person-group><name name-style="western"><surname>Srivastava</surname><given-names>GK</given-names></name></person-group> (<year>1999</year>) <article-title>On the higher classification of <tp:taxon-name><tp:taxon-name-part taxon-name-part-type="family">Anisolabididae</tp:taxon-name-part></tp:taxon-name> (<tp:taxon-name><tp:taxon-name-part taxon-name-part-type="class">Insecta</tp:taxon-name-part></tp:taxon-name>: <tp:taxon-name><tp:taxon-name-part taxon-name-part-type="order">Dermaptera</tp:taxon-name-part></tp:taxon-name>) with a check-list of genera and species.</article-title> <source>Records of the Zoological Survey of India</source> <volume>97</volume>: <fpage>73</fpage>–<lpage>100</lpage>.</mixed-citation></ref><ref id="B101"><mixed-citation xmlns:xlink="http://www.w3.org/1999/xlink" xlink:type="simple">
          <person-group><name name-style="western"><surname>Steinmann</surname><given-names>H</given-names></name></person-group> (<year>1989b</year>) <source>World Catalogue of <tp:taxon-name><tp:taxon-name-part taxon-name-part-type="order">Dermaptera</tp:taxon-name-part></tp:taxon-name>.</source> <publisher-name>Kluwer Academic Publishers</publisher-name>, <publisher-loc>Dordrecht, Netherlands</publisher-loc>, <size units="page">934 pp</size>.</mixed-citation></ref></ref-list></tp:taxon-treatment>
