# Supplementary material for: Earwigs from Brazilian caves, with notes on the taxonomic and nomenclatural problems of the Dermaptera (Insecta)
Source: Zookeys. 2017 Nov 2;(713):25–52. doi: 10.3897/zookeys.713.15118 (PMC5704199; doi:10.3897/zookeys.713.15118)
Supplement: XML Treatment for Anisolabidinae [file zookeys.713.15118-treatment7.xml]

<!DOCTYPE tp:taxon-treatment
  PUBLIC "-//TaxonX//DTD Taxonomic Treatment Publishing DTD v0 20100105//EN" "tax-treatment-NSO.dtd">
<tp:taxon-treatment xmlns:tp="http://www.plazi.org/taxpub"><tp:treatment-meta><kwd-group><label>Taxon classification</label><kwd><named-content xmlns:xlink="http://www.w3.org/1999/xlink" content-type="kingdom">Animalia</named-content></kwd><kwd><named-content xmlns:xlink="http://www.w3.org/1999/xlink" content-type="order">Dermaptera</named-content></kwd><kwd><named-content xmlns:xlink="http://www.w3.org/1999/xlink" content-type="family">Anisolabididae</named-content></kwd></kwd-group><mixed-citation publication-type="journal"><person-group><name><surname>Kamimura</surname><given-names>Yoshitaka</given-names></name><name><surname>Ferreira</surname><given-names>Rodrigo L.</given-names></name></person-group><article-title>Earwigs from Brazilian caves, with notes on the taxonomic and nomenclatural problems of the <tp:taxon-name><tp:taxon-name-part taxon-name-part-type="order">Dermaptera</tp:taxon-name-part></tp:taxon-name> (<tp:taxon-name><tp:taxon-name-part taxon-name-part-type="class">Insecta</tp:taxon-name-part></tp:taxon-name>)</article-title><source>Zookeys</source><day>2</day><month>11</month><year>2017</year><volume>2017</volume><issue>713</issue><fpage>25</fpage><lpage>52</lpage><pub-id pub-id-type="doi">10.3897/zookeys.713.15118</pub-id></mixed-citation></tp:treatment-meta><tp:nomenclature><tp:taxon-name>
                    <tp:taxon-name-part taxon-name-part-type="subfamily">Anisolabidinae</tp:taxon-name-part>
                  </tp:taxon-name><tp:taxon-authority>
                    sp. 1</tp:taxon-authority><xref ref-type="fig" rid="F3">Fig. 33</xref><!--PageBreak--></tp:nomenclature><tp:treatment-sec sec-type="material" id="SECID0EOPAI"><title>Material examined.</title><p>1 ♀, cave SERP 0100, Conceição do Mato Dentro, Minas Gerais, 26.v.2014, SPELAYON leg. (<abbrev xmlns:xlink="http://www.w3.org/1999/xlink" content-type="institution" xlink:title="Invertebrados Subterrâneos de Lavras (Subterranean Invertebrates, Lavras) of UFLA" id="ABBRID0EUPAI" xlink:type="simple">ISLA</abbrev> 15557).</p></tp:treatment-sec><tp:treatment-sec sec-type="Association with caves" id="SECID0EZPAI"><title>Association with caves.</title><p>Unknown.</p></tp:treatment-sec><tp:treatment-sec sec-type="remarks" id="SECID0E5PAI"><title>Remarks.</title><p>The tegmina and wings were fully developed (Fig. <xref ref-type="fig" rid="F3">33</xref>), and this species may belong to the genus <italic><tp:taxon-name><tp:taxon-name-part taxon-name-part-type="genus" reg="Carcinophora">Carcinophora</tp:taxon-name-part></tp:taxon-name></italic> Scudder, 1876.</p></tp:treatment-sec><tp:treatment-sec><!--Section generated to contain objects referenced in tp:taxon-treatment.--><fig id="F3" position="float" orientation="portrait"><label>Figures 23–35.</label><caption><p>
                  <bold>23–26</bold> <italic><tp:taxon-name><tp:taxon-name-part taxon-name-part-type="genus" reg="Euborellia">Euborellia</tp:taxon-name-part> <tp:taxon-name-part taxon-name-part-type="species" reg="janeirensis">janeirensis</tp:taxon-name-part></tp:taxon-name></italic> (male): habitus (<bold>23</bold>), penultimate sternite + manubrium (<bold>24</bold>), and genitalia (<bold>25, 26</bold>) <bold>27–28</bold> <italic><tp:taxon-name><tp:taxon-name-part taxon-name-part-type="genus" reg="Euborellia">Euborellia</tp:taxon-name-part> <tp:taxon-name-part taxon-name-part-type="species" reg="janeirensis">janeirensis</tp:taxon-name-part></tp:taxon-name></italic> (female): habitus (<bold>27</bold>), and spermatheca (<bold>28</bold>) <bold>29–32</bold> <italic><tp:taxon-name><tp:taxon-name-part taxon-name-part-type="genus" reg="Euborellia">Euborellia</tp:taxon-name-part> <tp:taxon-name-part taxon-name-part-type="species" reg="brasiliensis">brasiliensis</tp:taxon-name-part></tp:taxon-name></italic> (male): habitus (<bold>29</bold>), penultimate sternite + manubrium (<bold>30</bold>), and genitalia (<bold>31, 32</bold>) <bold>33</bold> <tp:taxon-name><tp:taxon-name-part taxon-name-part-type="family">Anisolabididae</tp:taxon-name-part></tp:taxon-name> gen. sp. 1 (female): habitus <bold>34</bold> <tp:taxon-name><tp:taxon-name-part taxon-name-part-type="family">Anisolabididae</tp:taxon-name-part></tp:taxon-name> gen. sp. 2 (nymph): habitus <bold>35</bold> <tp:taxon-name><tp:taxon-name-part taxon-name-part-type="family">Anisolabididae</tp:taxon-name-part></tp:taxon-name> gen. sp. 3 (nymph) habitus. Scale bars 3 mm for Figs <bold>23–25, 27, 29, 30, 33–35</bold>; 0.5 mm for Figs <bold>26, 28, 31</bold>; 100 μm for Fig. <bold>32</bold>.</p></caption><graphic xmlns:xlink="http://www.w3.org/1999/xlink" xlink:href="zookeys-713-025-g003.jpg" position="float" orientation="portrait" xlink:type="simple" id="oo_165934.jpg"/></fig></tp:treatment-sec></tp:taxon-treatment>
