# Supplementary material for: Earwigs from Brazilian caves, with notes on the taxonomic and nomenclatural problems of the Dermaptera (Insecta)
Source: Zookeys. 2017 Nov 2;(713):25–52. doi: 10.3897/zookeys.713.15118 (PMC5704199; doi:10.3897/zookeys.713.15118)
Supplement: XML Treatment for Anisolabidinae [file zookeys.713.15118-treatment8.xml]

<!DOCTYPE tp:taxon-treatment
  PUBLIC "-//TaxonX//DTD Taxonomic Treatment Publishing DTD v0 20100105//EN" "tax-treatment-NSO.dtd">
<tp:taxon-treatment xmlns:tp="http://www.plazi.org/taxpub"><tp:treatment-meta><kwd-group><label>Taxon classification</label><kwd><named-content xmlns:xlink="http://www.w3.org/1999/xlink" content-type="kingdom">Animalia</named-content></kwd><kwd><named-content xmlns:xlink="http://www.w3.org/1999/xlink" content-type="order">Dermaptera</named-content></kwd><kwd><named-content xmlns:xlink="http://www.w3.org/1999/xlink" content-type="family">Anisolabididae</named-content></kwd></kwd-group><mixed-citation publication-type="journal"><person-group><name><surname>Kamimura</surname><given-names>Yoshitaka</given-names></name><name><surname>Ferreira</surname><given-names>Rodrigo L.</given-names></name></person-group><article-title>Earwigs from Brazilian caves, with notes on the taxonomic and nomenclatural problems of the <tp:taxon-name><tp:taxon-name-part taxon-name-part-type="order">Dermaptera</tp:taxon-name-part></tp:taxon-name> (<tp:taxon-name><tp:taxon-name-part taxon-name-part-type="class">Insecta</tp:taxon-name-part></tp:taxon-name>)</article-title><source>Zookeys</source><day>2</day><month>11</month><year>2017</year><volume>2017</volume><issue>713</issue><fpage>25</fpage><lpage>52</lpage><pub-id pub-id-type="doi">10.3897/zookeys.713.15118</pub-id></mixed-citation></tp:treatment-meta><tp:nomenclature><tp:taxon-name>
                    <tp:taxon-name-part taxon-name-part-type="subfamily">Anisolabidinae</tp:taxon-name-part>
                  </tp:taxon-name><tp:taxon-authority>
                    sp. 2</tp:taxon-authority><xref ref-type="fig" rid="F3">Fig. 34</xref></tp:nomenclature><tp:treatment-sec sec-type="material" id="SECID0EWRAI"><title>Material examined.</title><p>2 nymphs, Gruta Ecos cave, Cocalzinho de Goiás, Goiás, 4.iv.2006, CECAV leg. (<abbrev xmlns:xlink="http://www.w3.org/1999/xlink" content-type="institution" xlink:title="Invertebrados Subterrâneos de Lavras (Subterranean Invertebrates, Lavras) of UFLA" id="ABBRID0E3RAI" xlink:type="simple">ISLA</abbrev> 21097) – 1 nymph, Cave GEM-1710, Parauapebas, Pará, 14.iii.2011, CARSTE leg. (<abbrev xmlns:xlink="http://www.w3.org/1999/xlink" content-type="institution" xlink:title="Invertebrados Subterrâneos de Lavras (Subterranean Invertebrates, Lavras) of UFLA" id="ABBRID0EBSAI" xlink:type="simple">ISLA</abbrev> 21086) – 1 nymph, cave SERP 0100, Conceição do Mato Dentro, Minas Gerais, 26.v.2014, SPELAYON leg. (<abbrev xmlns:xlink="http://www.w3.org/1999/xlink" content-type="institution" xlink:title="Invertebrados Subterrâneos de Lavras (Subterranean Invertebrates, Lavras) of UFLA" id="ABBRID0EGSAI" xlink:type="simple">ISLA</abbrev> 21082).</p></tp:treatment-sec><tp:treatment-sec sec-type="Association with caves" id="SECID0ELSAI"><title>Association with caves.</title><p>Unknown.</p></tp:treatment-sec><tp:treatment-sec sec-type="remarks" id="SECID0EQSAI"><title>Remarks.</title><p>Four nymphs, with well-developed wing primordia and some whitish antennal segments, were examined. Being recorded from Goiás, Pará, and Minas Gerais states, this species is possibly distributed widely in Brazil. Otherwise, several species may be mixed in this tentative species.</p></tp:treatment-sec><tp:treatment-sec><!--Section generated to contain objects referenced in tp:taxon-treatment.--><fig id="F3" position="float" orientation="portrait"><label>Figures 23–35.</label><caption><p>
                  <bold>23–26</bold> <italic><tp:taxon-name><tp:taxon-name-part taxon-name-part-type="genus" reg="Euborellia">Euborellia</tp:taxon-name-part> <tp:taxon-name-part taxon-name-part-type="species" reg="janeirensis">janeirensis</tp:taxon-name-part></tp:taxon-name></italic> (male): habitus (<bold>23</bold>), penultimate sternite + manubrium (<bold>24</bold>), and genitalia (<bold>25, 26</bold>) <bold>27–28</bold> <italic><tp:taxon-name><tp:taxon-name-part taxon-name-part-type="genus" reg="Euborellia">Euborellia</tp:taxon-name-part> <tp:taxon-name-part taxon-name-part-type="species" reg="janeirensis">janeirensis</tp:taxon-name-part></tp:taxon-name></italic> (female): habitus (<bold>27</bold>), and spermatheca (<bold>28</bold>) <bold>29–32</bold> <italic><tp:taxon-name><tp:taxon-name-part taxon-name-part-type="genus" reg="Euborellia">Euborellia</tp:taxon-name-part> <tp:taxon-name-part taxon-name-part-type="species" reg="brasiliensis">brasiliensis</tp:taxon-name-part></tp:taxon-name></italic> (male): habitus (<bold>29</bold>), penultimate sternite + manubrium (<bold>30</bold>), and genitalia (<bold>31, 32</bold>) <bold>33</bold> <tp:taxon-name><tp:taxon-name-part taxon-name-part-type="family">Anisolabididae</tp:taxon-name-part></tp:taxon-name> gen. sp. 1 (female): habitus <bold>34</bold> <tp:taxon-name><tp:taxon-name-part taxon-name-part-type="family">Anisolabididae</tp:taxon-name-part></tp:taxon-name> gen. sp. 2 (nymph): habitus <bold>35</bold> <tp:taxon-name><tp:taxon-name-part taxon-name-part-type="family">Anisolabididae</tp:taxon-name-part></tp:taxon-name> gen. sp. 3 (nymph) habitus. Scale bars 3 mm for Figs <bold>23–25, 27, 29, 30, 33–35</bold>; 0.5 mm for Figs <bold>26, 28, 31</bold>; 100 μm for Fig. <bold>32</bold>.</p></caption><graphic xmlns:xlink="http://www.w3.org/1999/xlink" xlink:href="zookeys-713-025-g003.jpg" position="float" orientation="portrait" xlink:type="simple" id="oo_165934.jpg"/></fig></tp:treatment-sec></tp:taxon-treatment>
