# Supplementary material for: Earwigs from Brazilian caves, with notes on the taxonomic and nomenclatural problems of the Dermaptera (Insecta)
Source: Zookeys. 2017 Nov 2;(713):25–52. doi: 10.3897/zookeys.713.15118 (PMC5704199; doi:10.3897/zookeys.713.15118)
Supplement: XML Treatment for Spongiphoridae [file zookeys.713.15118-treatment10.xml]

<!DOCTYPE tp:taxon-treatment
  PUBLIC "-//TaxonX//DTD Taxonomic Treatment Publishing DTD v0 20100105//EN" "tax-treatment-NSO.dtd">
<tp:taxon-treatment xmlns:tp="http://www.plazi.org/taxpub"><tp:treatment-meta><kwd-group><label>Taxon classification</label><kwd><named-content xmlns:xlink="http://www.w3.org/1999/xlink" content-type="kingdom">Animalia</named-content></kwd><kwd><named-content xmlns:xlink="http://www.w3.org/1999/xlink" content-type="order">Dermaptera</named-content></kwd><kwd><named-content xmlns:xlink="http://www.w3.org/1999/xlink" content-type="family">Spongiphoridae</named-content></kwd></kwd-group><mixed-citation publication-type="journal"><person-group><name><surname>Kamimura</surname><given-names>Yoshitaka</given-names></name><name><surname>Ferreira</surname><given-names>Rodrigo L.</given-names></name></person-group><article-title>Earwigs from Brazilian caves, with notes on the taxonomic and nomenclatural problems of the <tp:taxon-name><tp:taxon-name-part taxon-name-part-type="order">Dermaptera</tp:taxon-name-part></tp:taxon-name> (<tp:taxon-name><tp:taxon-name-part taxon-name-part-type="class">Insecta</tp:taxon-name-part></tp:taxon-name>)</article-title><source>Zookeys</source><day>2</day><month>11</month><year>2017</year><volume>2017</volume><issue>713</issue><fpage>25</fpage><lpage>52</lpage><pub-id pub-id-type="doi">10.3897/zookeys.713.15118</pub-id></mixed-citation></tp:treatment-meta><tp:nomenclature><tp:taxon-name>
                  <tp:taxon-name-part taxon-name-part-type="family">Spongiphoridae</tp:taxon-name-part>
                </tp:taxon-name><tp:taxon-authority>
                  sp. 1</tp:taxon-authority></tp:nomenclature><tp:treatment-sec sec-type="material" id="SECID0E4VAI"><title>Material examined.</title><p>1 nymph, Cave Mll GEM 1712, Parauapebas, Pará, 30.x.2011, CARSTE leg. (<abbrev xmlns:xlink="http://www.w3.org/1999/xlink" content-type="institution" xlink:title="Invertebrados Subterrâneos de Lavras (Subterranean Invertebrates, Lavras) of UFLA" id="ABBRID0EDWAI" xlink:type="simple">ISLA</abbrev> 21093).</p></tp:treatment-sec><tp:treatment-sec sec-type="Association with caves" id="SECID0EIWAI"><title>Association with caves.</title><p>Unknown.</p></tp:treatment-sec><tp:treatment-sec sec-type="remarks" id="SECID0ENWAI"><title>Remarks.</title><p>This species is tentatively assigned to the family <tp:taxon-name><tp:taxon-name-part taxon-name-part-type="family">Spongiphoridae</tp:taxon-name-part></tp:taxon-name>. Only one young nymph, which lacked the post-abdomen including the forceps, was examined. The antennae are characteristically stout.</p></tp:treatment-sec></tp:taxon-treatment>
