# Supplementary material for: Earwigs from Brazilian caves, with notes on the taxonomic and nomenclatural problems of the Dermaptera (Insecta)
Source: Zookeys. 2017 Nov 2;(713):25–52. doi: 10.3897/zookeys.713.15118 (PMC5704199; doi:10.3897/zookeys.713.15118)
Supplement: XML Treatment for Paralabellula dorsalis [file zookeys.713.15118-treatment11.xml]

<!DOCTYPE tp:taxon-treatment
  PUBLIC "-//TaxonX//DTD Taxonomic Treatment Publishing DTD v0 20100105//EN" "tax-treatment-NSO.dtd">
<tp:taxon-treatment xmlns:tp="http://www.plazi.org/taxpub"><tp:treatment-meta><kwd-group><label>Taxon classification</label><kwd><named-content xmlns:xlink="http://www.w3.org/1999/xlink" content-type="kingdom">Animalia</named-content></kwd><kwd><named-content xmlns:xlink="http://www.w3.org/1999/xlink" content-type="order">Dermaptera</named-content></kwd><kwd><named-content xmlns:xlink="http://www.w3.org/1999/xlink" content-type="family">Flabellulidae</named-content></kwd></kwd-group><mixed-citation publication-type="journal"><person-group><name><surname>Kamimura</surname><given-names>Yoshitaka</given-names></name><name><surname>Ferreira</surname><given-names>Rodrigo L.</given-names></name></person-group><article-title>Earwigs from Brazilian caves, with notes on the taxonomic and nomenclatural problems of the <tp:taxon-name><tp:taxon-name-part taxon-name-part-type="order">Dermaptera</tp:taxon-name-part></tp:taxon-name> (<tp:taxon-name><tp:taxon-name-part taxon-name-part-type="class">Insecta</tp:taxon-name-part></tp:taxon-name>)</article-title><source>Zookeys</source><day>2</day><month>11</month><year>2017</year><volume>2017</volume><issue>713</issue><fpage>25</fpage><lpage>52</lpage><pub-id pub-id-type="doi">10.3897/zookeys.713.15118</pub-id></mixed-citation></tp:treatment-meta><tp:nomenclature><tp:taxon-name>
                    <tp:taxon-name-part taxon-name-part-type="genus" reg="Paralabellula">Paralabellula</tp:taxon-name-part>
                    <tp:taxon-name-part taxon-name-part-type="species" reg="dorsalis">dorsalis</tp:taxon-name-part>
                  </tp:taxon-name><tp:taxon-authority>(Burmeister, 1838)</tp:taxon-authority><xref ref-type="fig" rid="F4">Figs 36–42</xref><!--PageBreak--></tp:nomenclature><tp:treatment-sec sec-type="material" id="SECID0E5YAI"><title>Material examined.</title><p>2 ♂♂, 9 ♀♀, 8 nymphs, Cave N5SM2-099 (= GEM-1799 cave), Parauapebas, Pará, 5.v.2011, CARSTE leg. (<abbrev xmlns:xlink="http://www.w3.org/1999/xlink" content-type="institution" xlink:title="Invertebrados Subterrâneos de Lavras (Subterranean Invertebrates, Lavras) of UFLA" id="ABBRID0EEZAI" xlink:type="simple">ISLA</abbrev> 15563) – 1 ♀, Cave N5SM2-019 (= GEM-1739 cave), Parauapebas, Pará, 31.x.2010, CARSTE leg. (<abbrev xmlns:xlink="http://www.w3.org/1999/xlink" content-type="institution" xlink:title="Invertebrados Subterrâneos de Lavras (Subterranean Invertebrates, Lavras) of UFLA" id="ABBRID0EJZAI" xlink:type="simple">ISLA</abbrev> 15562) – 3♀, Cave N5SM2-099 (= GEM-1799 cave), Parauapebas, Pará, 31.x.2010, CARSTE leg. (<abbrev xmlns:xlink="http://www.w3.org/1999/xlink" content-type="institution" xlink:title="Invertebrados Subterrâneos de Lavras (Subterranean Invertebrates, Lavras) of UFLA" id="ABBRID0EOZAI" xlink:type="simple">ISLA</abbrev> 15560) – 1 ♂, 2 ♀♀, 8 nymphs, Cave N5SM2-019 (= GEM-1739 cave), Parauapebas, Pará, 5.v.2011, CARSTE leg. (<abbrev xmlns:xlink="http://www.w3.org/1999/xlink" content-type="institution" xlink:title="Invertebrados Subterrâneos de Lavras (Subterranean Invertebrates, Lavras) of UFLA" id="ABBRID0ETZAI" xlink:type="simple">ISLA</abbrev> 15561) – 1 nymph, Cave N5SM2-019 (= GEM-1739 cave), Parauapebas, Pará, 31.x.2010, CARSTE leg. (<abbrev xmlns:xlink="http://www.w3.org/1999/xlink" content-type="institution" xlink:title="Invertebrados Subterrâneos de Lavras (Subterranean Invertebrates, Lavras) of UFLA" id="ABBRID0EYZAI" xlink:type="simple">ISLA</abbrev> 21084) – 1 nymph, Cave N5SM2-019 (= GEM-1739 cave), Parauapebas, Pará, 5.v.2011, CARSTE leg. (<abbrev xmlns:xlink="http://www.w3.org/1999/xlink" content-type="institution" xlink:title="Invertebrados Subterrâneos de Lavras (Subterranean Invertebrates, Lavras) of UFLA" id="ABBRID0E4ZAI" xlink:type="simple">ISLA</abbrev> 21089) – 1 nymph, Cave N5SM2-019 (= GEM-1739 cave), Parauapebas, Pará, 5.v.2011, CARSTE leg. (<abbrev xmlns:xlink="http://www.w3.org/1999/xlink" content-type="institution" xlink:title="Invertebrados Subterrâneos de Lavras (Subterranean Invertebrates, Lavras) of UFLA" id="ABBRID0EC1AI" xlink:type="simple">ISLA</abbrev> 21090) – 3 nymphs, Cave N5SM2-019 (= GEM-1739 cave), Parauapebas, Pará, 31.x.2010, CARSTE leg. (<abbrev xmlns:xlink="http://www.w3.org/1999/xlink" content-type="institution" xlink:title="Invertebrados Subterrâneos de Lavras (Subterranean Invertebrates, Lavras) of UFLA" id="ABBRID0EH1AI" xlink:type="simple">ISLA</abbrev> 21094).</p></tp:treatment-sec><tp:treatment-sec sec-type="Association with caves" id="SECID0EM1AI"><title>Association with caves.</title><p>Many specimens of <italic><tp:taxon-name><tp:taxon-name-part taxon-name-part-type="genus" reg="Paralabellula">P.</tp:taxon-name-part> <tp:taxon-name-part taxon-name-part-type="species" reg="dorsalis">dorsalis</tp:taxon-name-part></tp:taxon-name></italic> were found in two iron ore caves (N5SM2-019 cave – synonym of GEM-1739 cave, and N5SM2-099 cave – synonym of GEM-1799 cave), both located in Carajás region (Pará state). These caves occur in an iron ore plateau surrounded by the Amazon forest. However, they are in an area of metallophilic savannah, a vegetation type usually found at the top of plateaus. The caves are considerably large (&gt; 100 m in horizontal projection) compared to other caves in the area. Although many caves were sampled in the plateau (at least 100 caves), this species was found in only these two caves, which contain huge colonies of the insectivorous bat genus <italic><tp:taxon-name><tp:taxon-name-part taxon-name-part-type="genus" reg="Pteronotus">Pteronotus</tp:taxon-name-part></tp:taxon-name></italic> (<italic><tp:taxon-name><tp:taxon-name-part taxon-name-part-type="genus" reg="Pteronotus">Pteronotus</tp:taxon-name-part> <tp:taxon-name-part taxon-name-part-type="species" reg="gymnonotus">gymnonotus</tp:taxon-name-part></tp:taxon-name></italic> Wagner, 1843, in the N5SM2-019 cave and <italic><tp:taxon-name><tp:taxon-name-part taxon-name-part-type="genus" reg="Pteronotus">Pteronotus</tp:taxon-name-part> <tp:taxon-name-part taxon-name-part-type="species" reg="parnellii">parnellii</tp:taxon-name-part></tp:taxon-name></italic> (Gray, 1843) in the N5SM2-099 cave). These colonies produce large guano piles, where several individuals of <italic><tp:taxon-name><tp:taxon-name-part taxon-name-part-type="genus" reg="Paralabellula">P.</tp:taxon-name-part> <tp:taxon-name-part taxon-name-part-type="species" reg="dorsalis">dorsalis</tp:taxon-name-part></tp:taxon-name></italic> were <!--PageBreak-->observed. The populations of <italic><tp:taxon-name><tp:taxon-name-part taxon-name-part-type="genus" reg="Paralabellula">P.</tp:taxon-name-part> <tp:taxon-name-part taxon-name-part-type="species" reg="dorsalis">dorsalis</tp:taxon-name-part></tp:taxon-name></italic>, which include both adults and nymphs, were observed in both dry and rainy seasons in the two caves, strongly suggesting that they are troglophilic.</p><!--PageBreak--></tp:treatment-sec><tp:treatment-sec sec-type="description" id="SECID0ET3AI"><title>Description and remarks.</title><p>The external morphologies and genital structures of male and female specimens were examined (Figs <xref ref-type="fig" rid="F4">36–41</xref>) and matched those of <italic><tp:taxon-name><tp:taxon-name-part taxon-name-part-type="genus" reg="Paralabellula">Paralabellula</tp:taxon-name-part> <tp:taxon-name-part taxon-name-part-type="species" reg="dorsalis">dorsalis</tp:taxon-name-part></tp:taxon-name></italic> (<xref ref-type="bibr" rid="B21">Burmeister 1838</xref>; <xref ref-type="bibr" rid="B20">Brunner 1906</xref>; <xref ref-type="bibr" rid="B11">Brindle 1971a</xref>,<xref ref-type="bibr" rid="B12">b</xref>,<xref ref-type="bibr" rid="B13">c</xref>; <xref ref-type="bibr" rid="B100">Steinmann 1989a</xref>; <xref ref-type="bibr" rid="B8">Briceño 1997</xref>; <xref ref-type="bibr" rid="B29">Eberhard et al. 1998</xref>). Winged and wingless morphs have been reported for a Costa Rican population of this species, where wingless individuals always predominated in the wild (<xref ref-type="bibr" rid="B9">Briceño and Eberhard 1987</xref>). Significantly more winged adults emerged when nymphs were subjected to low nutritional conditions (<xref ref-type="bibr" rid="B9">Briceño and Eberhard 1987</xref>). All adults (3 males and 13 females) examined in this study were winged morphs with fully developed tegmina and hind wings (Figs <xref ref-type="fig" rid="F4">36</xref>, <xref ref-type="fig" rid="F4">39</xref>). These findings may have been due to the poor nutritional conditions in caves. Although previous authors noted that each branch of the male forceps has a small inner tooth at the base (see <xref ref-type="bibr" rid="B11">Brindle 1971a</xref>, <xref ref-type="bibr" rid="B12">b</xref>, <xref ref-type="bibr" rid="B13">c</xref>; <xref ref-type="bibr" rid="B88">Sakai 1993</xref>), all males (n = 3) examined in this study lacked this tooth (Fig. <xref ref-type="fig" rid="F4">37</xref>). However, one male specimen from Moniquira, Colombia, determined by A. Brindle, also lacked a tooth at the base of the forceps (Fig. <xref ref-type="fig" rid="F4">42</xref>).</p><fig id="F4" position="float" orientation="portrait"><label>Figures 36–45.</label><caption><p>
                  <bold>36–38</bold> <italic><tp:taxon-name><tp:taxon-name-part taxon-name-part-type="genus" reg="Paralabellula">Paralabellula</tp:taxon-name-part> <tp:taxon-name-part taxon-name-part-type="species" reg="dorsalis">dorsalis</tp:taxon-name-part></tp:taxon-name></italic> (male): habitus (<bold>36</bold>), forceps (dorsolateral view) (<bold>37</bold>), and genitalia (<bold>38</bold>) <bold>39–41</bold> <italic><tp:taxon-name><tp:taxon-name-part taxon-name-part-type="genus" reg="Paralabellula">Paralabellula</tp:taxon-name-part> <tp:taxon-name-part taxon-name-part-type="species" reg="dorsalis">dorsalis</tp:taxon-name-part></tp:taxon-name></italic> (female): habitus (<bold>39</bold>), spermatheca and spiny area in the genitalia (<bold>40, 41</bold>). Repaired wound patches are indicated by the red arrowheads in Figs <xref ref-type="fig" rid="F4">40</xref> and <xref ref-type="fig" rid="F4">41</xref> <bold>42</bold> <italic><tp:taxon-name><tp:taxon-name-part taxon-name-part-type="genus" reg="Paralabellula">Paralabellula</tp:taxon-name-part> <tp:taxon-name-part taxon-name-part-type="species" reg="dorsalis">dorsalis</tp:taxon-name-part></tp:taxon-name></italic> (male; a specimen from Colombia, det. A. Brindle; OMHH S. Sakai Collection, 31.iii.2002 [01-25]): abdomen and forceps (dorsolateral view) <bold>43–44</bold> <italic><tp:taxon-name><tp:taxon-name-part taxon-name-part-type="genus" reg="Doru">Doru</tp:taxon-name-part> <tp:taxon-name-part taxon-name-part-type="species" reg="luteipes">luteipes</tp:taxon-name-part></tp:taxon-name></italic> (female): habitus (<bold>43</bold>), and spermatheca (<bold>44</bold>) <bold>45</bold> <italic><tp:taxon-name><tp:taxon-name-part taxon-name-part-type="genus" reg="Doru">Doru</tp:taxon-name-part> <tp:taxon-name-part taxon-name-part-type="species" reg="lineare">lineare</tp:taxon-name-part></tp:taxon-name></italic> (female; coll. Y. Kamimura, at Varzelândia, Minas Gerais, Brazil, outside of caves on 13.iii.2016): spermatheca. Scale bars 3 mm for Figs <bold>36, 39, 42, 43</bold>; 0.5 mm for <bold>37</bold>; 200 μm for Figs <bold>38, 40, 41, 44, 45</bold>.</p></caption><graphic xmlns:xlink="http://www.w3.org/1999/xlink" xlink:href="zookeys-713-025-g004.jpg" position="float" orientation="portrait" xlink:type="simple" id="oo_165936.jpg"/></fig><p>Based on samples collected from Costa Rica, <xref ref-type="bibr" rid="B8">Briceño (1997)</xref> reported the detailed genital structures of this species, which included a horn-like structure and several heavily sclerotized toothed plates in the penis lobe. These structures were also found in the three male samples examined in this study (<bold><abbrev xmlns:xlink="http://www.w3.org/1999/xlink" xlink:title="horn" id="ABBRID0EBDBI" xlink:type="simple">ho</abbrev></bold> and <bold><abbrev xmlns:xlink="http://www.w3.org/1999/xlink" xlink:title="toothed plate" id="ABBRID0EGDBI" xlink:type="simple">tp</abbrev></bold>, respectively, in Fig. <xref ref-type="fig" rid="F4">38</xref>). The spermatheca of this species is a long, thin, blind duct lacking a capsule at the distal end (<xref ref-type="bibr" rid="B61">Mariani 1994</xref>; <xref ref-type="bibr" rid="B8">Briceño 1997</xref>). <xref ref-type="bibr" rid="B8">Briceño (1997)</xref> also reported the presence of multiple fine spines around the spermathecal opening. All such features were present in the specimens examined in this study (Fig. <xref ref-type="fig" rid="F4">40</xref>, <xref ref-type="fig" rid="F4">41</xref>).</p><p>Using specimens fixed during copulation, <xref ref-type="bibr" rid="B8">Briceño (1997)</xref> also examined coupling of the male and female genitalia. Toothed plates were exposed by eversion of the inflated penis lobe, and contacted the inner walls of the vagina, including the spiny area. The horn-like structure functioned as a guiding sheath for the virga, potentially to facilitate insertion into the female spermatheca. There is accumulating evidence that many male animals inflict wounds on the female during mating through use of their genital structures (<xref ref-type="bibr" rid="B58">Lange et al. 2013</xref>; <xref ref-type="bibr" rid="B104">Tatarnic et al. 2014</xref>; <xref ref-type="bibr" rid="B81">Reinhardt et al. 2014</xref>). However, this mode of mating, termed traumatic mating, has been reported in only two species of earwigs, <italic><tp:taxon-name><tp:taxon-name-part taxon-name-part-type="genus" reg="Echinosoma">Echinosoma</tp:taxon-name-part> <tp:taxon-name-part taxon-name-part-type="species" reg="denticulatum">denticulatum</tp:taxon-name-part></tp:taxon-name></italic> Hincks, 1959 (<tp:taxon-name><tp:taxon-name-part taxon-name-part-type="family">Pygidicranidae</tp:taxon-name-part></tp:taxon-name>: <tp:taxon-name><tp:taxon-name-part taxon-name-part-type="subfamily">Echinosomatinae</tp:taxon-name-part></tp:taxon-name>; <xref ref-type="bibr" rid="B49">Kamimura and Lee 2014a</xref>) and <italic><tp:taxon-name><tp:taxon-name-part taxon-name-part-type="genus" reg="Marava">Marava</tp:taxon-name-part> <tp:taxon-name-part taxon-name-part-type="species" reg="arachidis">arachidis</tp:taxon-name-part></tp:taxon-name></italic> (Yersin, 1860) (<tp:taxon-name><tp:taxon-name-part taxon-name-part-type="family">Spongiphoridae</tp:taxon-name-part></tp:taxon-name>: <tp:taxon-name><tp:taxon-name-part taxon-name-part-type="subfamily">Spongiphorinae</tp:taxon-name-part></tp:taxon-name>; <xref ref-type="bibr" rid="B52">Kamimura et al. 2016b</xref>). While <xref ref-type="bibr" rid="B8">Briceño (1997)</xref> failed to mention the occurrence of copulatory wounding in <italic><tp:taxon-name><tp:taxon-name-part taxon-name-part-type="genus" reg="Paralabellula">P.</tp:taxon-name-part> <tp:taxon-name-part taxon-name-part-type="species" reg="dorsalis">dorsalis</tp:taxon-name-part></tp:taxon-name></italic>, melanized patches on the membranous region at the spermathecal opening were observed in this study (n = 2; Figs <xref ref-type="fig" rid="F4">40</xref>, <xref ref-type="fig" rid="F4">41</xref>). This finding suggests that the male genitalia cause wounding during copulation.</p></tp:treatment-sec><tp:treatment-sec sec-type="distribution" id="SECID0E4GBI"><title>Distribution.</title><p>West Indies, Mexico, Costa Rica, Panama and northern South America (including Brazil).</p><!--PageBreak--></tp:treatment-sec><ref-list><ref id="B21"><mixed-citation xmlns:xlink="http://www.w3.org/1999/xlink" xlink:type="simple">
          <person-group><name name-style="western"><surname>Burmeister</surname><given-names>H</given-names></name></person-group> (<year>1838</year>) <article-title><tp:taxon-name><tp:taxon-name-part taxon-name-part-type="order">Dermatoptera</tp:taxon-name-part></tp:taxon-name>.</article-title> <source>Handbuch der Entomologie, Bd</source> <volume>2</volume>: <fpage>743</fpage>–<lpage>756</lpage>.</mixed-citation></ref><ref id="B20"><mixed-citation xmlns:xlink="http://www.w3.org/1999/xlink" xlink:type="simple">
          <person-group><name name-style="western"><surname>Brunner</surname><given-names>L</given-names></name></person-group> (<year>1906</year>) <article-title>Reports on the <tp:taxon-name><tp:taxon-name-part taxon-name-part-type="order">Orthoptera</tp:taxon-name-part></tp:taxon-name> of Trinidad, West Indies.</article-title> <source>Journal of the New York Entomological Society</source> <volume>14</volume>: <fpage>135</fpage>–<lpage>165</lpage>.</mixed-citation></ref><ref id="B11"><mixed-citation xmlns:xlink="http://www.w3.org/1999/xlink" xlink:type="simple">
          <person-group><name name-style="western"><surname>Brindle</surname><given-names>A</given-names></name></person-group> (<year>1971a</year>) <article-title>The <tp:taxon-name><tp:taxon-name-part taxon-name-part-type="order">Dermaptera</tp:taxon-name-part></tp:taxon-name> (earwigs) of Dominica.</article-title> <source>Smithonian Contributions to Zoology</source> <volume>63</volume>: <fpage>1</fpage>–<lpage>24</lpage>. <ext-link xlink:type="simple" ext-link-type="doi" xlink:href="10.5479/si.00810282.63">https://doi.org/10.5479/si.00810282.63</ext-link></mixed-citation></ref><ref id="B12"><mixed-citation xmlns:xlink="http://www.w3.org/1999/xlink" xlink:type="simple">
          <person-group><name name-style="western"><surname>Brindle</surname><given-names>A</given-names></name></person-group> (<year>1971b</year>) <article-title>The <tp:taxon-name><tp:taxon-name-part taxon-name-part-type="order">Dermaptera</tp:taxon-name-part></tp:taxon-name> of Caribbean.</article-title> <source>Studies on the Fauna of Curaçao and other Caribbean Islands</source> <volume>38</volume>: <fpage>1</fpage>–<lpage>75</lpage>.</mixed-citation></ref><ref id="B13"><mixed-citation xmlns:xlink="http://www.w3.org/1999/xlink" xlink:type="simple">
          <person-group><name name-style="western"><surname>Brindle</surname><given-names>A</given-names></name></person-group> (<year>1971c</year>) <article-title>A revision of the <tp:taxon-name><tp:taxon-name-part taxon-name-part-type="family">Labiidae</tp:taxon-name-part></tp:taxon-name> (<tp:taxon-name><tp:taxon-name-part taxon-name-part-type="order">Dermaptera</tp:taxon-name-part></tp:taxon-name>) of the Neo-tropical and Nearctic Regions: II. <tp:taxon-name><tp:taxon-name-part taxon-name-part-type="subfamily">Geracinae</tp:taxon-name-part></tp:taxon-name> and <tp:taxon-name><tp:taxon-name-part taxon-name-part-type="subfamily">Labiinae</tp:taxon-name-part></tp:taxon-name>.</article-title> <source>Journal of Natural History</source> <volume>5</volume>: <fpage>155</fpage>–<lpage>182</lpage>. <ext-link xlink:type="simple" ext-link-type="doi" xlink:href="10.1080/00222937100770101">http://dx.doi.org/10.1080/00222937100770101</ext-link></mixed-citation></ref><ref id="B100"><mixed-citation xmlns:xlink="http://www.w3.org/1999/xlink" xlink:type="simple">
          <person-group><name name-style="western"><surname>Steinmann</surname><given-names>H</given-names></name></person-group> (<year>1989a</year>) <article-title><tp:taxon-name><tp:taxon-name-part taxon-name-part-type="order">Dermaptera</tp:taxon-name-part></tp:taxon-name>. <tp:taxon-name><tp:taxon-name-part taxon-name-part-type="suborder">Catadermaptera</tp:taxon-name-part></tp:taxon-name> II.</article-title> <source>Das Tierreich</source> <volume>105</volume>: <fpage>1</fpage>–<lpage>504</lpage>.</mixed-citation></ref><ref id="B8"><mixed-citation xmlns:xlink="http://www.w3.org/1999/xlink" xlink:type="simple">
          <person-group><name name-style="western"><surname>Briceño</surname><given-names>RD</given-names></name></person-group> (<year>1997</year>) <article-title>Genitalic structure and copulation in <italic><tp:taxon-name><tp:taxon-name-part taxon-name-part-type="genus">Paralabella</tp:taxon-name-part> <tp:taxon-name-part taxon-name-part-type="species">dorsalis</tp:taxon-name-part></tp:taxon-name></italic> (<tp:taxon-name><tp:taxon-name-part taxon-name-part-type="order">Dermaptera</tp:taxon-name-part></tp:taxon-name>: Labbidae).</article-title> <source>Revista de Biologia Tropical</source> <volume>45</volume>: <fpage>1107</fpage>–<lpage>1116</lpage>.</mixed-citation></ref><ref id="B29"><mixed-citation xmlns:xlink="http://www.w3.org/1999/xlink" xlink:type="simple">
          <person-group><name name-style="western"><surname>Eberhard</surname><given-names>WG</given-names></name><name name-style="western"><surname>Huber</surname><given-names>BA</given-names></name><name name-style="western"><surname>Rodriguez</surname><given-names>RL</given-names></name><name name-style="western"><surname>Briceño</surname><given-names>RD</given-names></name><name name-style="western"><surname>Salas</surname><given-names>I</given-names></name><name name-style="western"><surname>Rodriguez</surname><given-names>V</given-names></name></person-group> (<year>1998</year>) <article-title>One size fits all? Relationships between the size and degree of variation in genitalia and other body parts in twenty species of insects and spiders.</article-title> <source>Evolution</source> <volume>52</volume>: <fpage>415</fpage>–<lpage>431</lpage>. <ext-link xlink:type="simple" ext-link-type="doi" xlink:href="10.1111/j.1558-5646.1998.tb01642.x">https://doi.org/10.1111/j.1558-5646.1998.tb01642.x</ext-link></mixed-citation></ref><ref id="B9"><mixed-citation xmlns:xlink="http://www.w3.org/1999/xlink" xlink:type="simple">
          <person-group><name name-style="western"><surname>Briceño</surname><given-names>RD</given-names></name><name name-style="western"><surname>Eberhard</surname><given-names>WG</given-names></name></person-group> (<year>1987</year>) <article-title>Genetic and environmental effects on wing polymorphisms in two tropical earwigs (<tp:taxon-name><tp:taxon-name-part taxon-name-part-type="order">Dermaptera</tp:taxon-name-part></tp:taxon-name>: <tp:taxon-name><tp:taxon-name-part taxon-name-part-type="family">Labiidae</tp:taxon-name-part></tp:taxon-name>).</article-title> <source>Oecologia</source> <volume>74</volume>: <fpage>253</fpage>–<lpage>255</lpage>. <ext-link xlink:type="simple" ext-link-type="doi" xlink:href="10.1007/BF00379367">https://doi.org/10.1007/BF00379367</ext-link></mixed-citation></ref><ref id="B88"><mixed-citation xmlns:xlink="http://www.w3.org/1999/xlink" xlink:type="simple">
          <person-group><name name-style="western"><surname>Sakai</surname><given-names>S</given-names></name></person-group> (<year>1993</year>) <source>Dermapterorum Catalogus XXV: Iconographia IX. <tp:taxon-name><tp:taxon-name-part taxon-name-part-type="family">Spongiphoridae</tp:taxon-name-part></tp:taxon-name> III.</source> <publisher-name>Daito Bunka University</publisher-name>, <publisher-loc>Tokyo</publisher-loc>, <size units="page">595 pp</size>.</mixed-citation></ref><ref id="B61"><mixed-citation xmlns:xlink="http://www.w3.org/1999/xlink" xlink:type="simple">
          <person-group><name name-style="western"><surname>Mariani</surname><given-names>R</given-names></name></person-group> (<year>1994</year>) <article-title>Contribucion al estudio anatomico de las espermatecas en el Orden <tp:taxon-name><tp:taxon-name-part taxon-name-part-type="order">Dermaptera</tp:taxon-name-part></tp:taxon-name> (<tp:taxon-name><tp:taxon-name-part taxon-name-part-type="class">Insecta</tp:taxon-name-part></tp:taxon-name>).</article-title> <source>Revista de la Sociedad Entomologica Argentina</source> <volume>53</volume>: <fpage>79</fpage>–<lpage>82</lpage>.</mixed-citation></ref><ref id="B58"><mixed-citation xmlns:xlink="http://www.w3.org/1999/xlink" xlink:type="simple">
          <person-group><name name-style="western"><surname>Lange</surname><given-names>R</given-names></name><name name-style="western"><surname>Reinhardt</surname><given-names>K</given-names></name><name name-style="western"><surname>Michels</surname><given-names>NK</given-names></name><name name-style="western"><surname>Anthes</surname><given-names>N</given-names></name></person-group> (<year>2013</year>) <article-title>Functions, diversity, and evolution of traumatic mating.</article-title> <source>Biological Reviews</source> <volume>88</volume>: <fpage>585</fpage>–<lpage>601</lpage>. <ext-link xlink:type="simple" ext-link-type="doi" xlink:href="10.1111/brv.12018">https://doi.org/10.1111/brv.12018</ext-link></mixed-citation></ref><ref id="B104"><mixed-citation xmlns:xlink="http://www.w3.org/1999/xlink" xlink:type="simple">
          <person-group><name name-style="western"><surname>Tatarnic</surname><given-names>NJ</given-names></name><name name-style="western"><surname>Cassis</surname><given-names>G</given-names></name><name name-style="western"><surname>Siva-Jothy</surname><given-names>MT</given-names></name></person-group> (<year>2014</year>) <article-title>Traumatic insemination in terrestrial arthropods.</article-title> <source>Annual Review of Entomology</source> <volume>59</volume>: <fpage>245</fpage>–<lpage>261</lpage>. <ext-link xlink:type="simple" ext-link-type="doi" xlink:href="10.1146/annurev-ento-011613-162111">https://doi.org/10.1146/annurev-ento-011613-162111</ext-link></mixed-citation></ref><ref id="B81"><mixed-citation xmlns:xlink="http://www.w3.org/1999/xlink" xlink:type="simple">
          <person-group><name name-style="western"><surname>Reinhardt</surname><given-names>K</given-names></name><name name-style="western"><surname>Anthes</surname><given-names>N</given-names></name><name name-style="western"><surname>Lange</surname><given-names>R</given-names></name></person-group> (<year>2014</year>) <article-title>Copulatory wounding and traumatic insemination.</article-title> In: <person-group><name name-style="western"><surname>Rice</surname><given-names>WR</given-names></name><name name-style="western"><surname>Gavrilets</surname><given-names>S</given-names></name></person-group> (<role>Eds</role>) <issue-title>The Genetics and Biology of Sexual Conflict.</issue-title> <source>Cold Spring harbor Laboratory Press, New York</source>, <fpage>115</fpage>–<lpage>139</lpage>.</mixed-citation></ref><ref id="B49"><mixed-citation xmlns:xlink="http://www.w3.org/1999/xlink" xlink:type="simple">
          <person-group><name name-style="western"><surname>Kamimura</surname><given-names>Y</given-names></name><name name-style="western"><surname>Lee</surname><given-names>C-Y</given-names></name></person-group> (<year>2014a</year>) <article-title>Mating and genital coupling in the primitive earwig species <italic><tp:taxon-name><tp:taxon-name-part taxon-name-part-type="genus">Echinosoma</tp:taxon-name-part> <tp:taxon-name-part taxon-name-part-type="species">denticulatum</tp:taxon-name-part></tp:taxon-name></italic> (<tp:taxon-name><tp:taxon-name-part taxon-name-part-type="family">Pygidicranidae</tp:taxon-name-part></tp:taxon-name>): implications for genital evolution in dermapteran phylogeny.</article-title> <source>Arthropod Systematics and Phylogeny</source> <volume>72</volume>: <fpage>11</fpage>–<lpage>21</lpage>. <ext-link xlink:type="simple" ext-link-type="uri" xlink:href="http://www.senckenberg.de/files/content/forschung/publikationen/arthropodsystematics/asp_72_1/02_asp_72_1_kamimura_11-21.pdf">http://www.senckenberg.de/files/content/forschung/publikationen/arthropodsystematics/asp_72_1/02_asp_72_1_kamimura_11-21.pdf</ext-link></mixed-citation></ref><ref id="B52"><mixed-citation xmlns:xlink="http://www.w3.org/1999/xlink" xlink:type="simple">
          <person-group><name name-style="western"><surname>Kamimura</surname><given-names>Y</given-names></name><name name-style="western"><surname>Tee</surname><given-names>H-S</given-names></name><name name-style="western"><surname>Lee</surname><given-names>C-Y</given-names></name></person-group> (<year>2016b</year>) <article-title>Ovoviviparity and genital evolution: a lesson from an earwig species with coercive traumatic mating and accidental breakage of elongated intromittent organs.</article-title> <source>Biological Journal of the Linnean Society</source> <volume>118</volume>: <fpage>443</fpage>–<lpage>456</lpage>. <ext-link xlink:type="simple" ext-link-type="doi" xlink:href="10.1111/bij.12755">https://doi.org/10.1111/bij.12755</ext-link></mixed-citation></ref></ref-list></tp:taxon-treatment>
