# Supplementary material for: Earwigs from Brazilian caves, with notes on the taxonomic and nomenclatural problems of the Dermaptera (Insecta)
Source: Zookeys. 2017 Nov 2;(713):25–52. doi: 10.3897/zookeys.713.15118 (PMC5704199; doi:10.3897/zookeys.713.15118)
Supplement: XML Treatment for Doru luteipes [file zookeys.713.15118-treatment12.xml]

<!DOCTYPE tp:taxon-treatment
  PUBLIC "-//TaxonX//DTD Taxonomic Treatment Publishing DTD v0 20100105//EN" "tax-treatment-NSO.dtd">
<tp:taxon-treatment xmlns:tp="http://www.plazi.org/taxpub"><tp:treatment-meta><kwd-group><label>Taxon classification</label><kwd><named-content xmlns:xlink="http://www.w3.org/1999/xlink" content-type="kingdom">Animalia</named-content></kwd><kwd><named-content xmlns:xlink="http://www.w3.org/1999/xlink" content-type="order">Dermaptera</named-content></kwd><kwd><named-content xmlns:xlink="http://www.w3.org/1999/xlink" content-type="family">Forficulidae</named-content></kwd></kwd-group><mixed-citation publication-type="journal"><person-group><name><surname>Kamimura</surname><given-names>Yoshitaka</given-names></name><name><surname>Ferreira</surname><given-names>Rodrigo L.</given-names></name></person-group><article-title>Earwigs from Brazilian caves, with notes on the taxonomic and nomenclatural problems of the <tp:taxon-name><tp:taxon-name-part taxon-name-part-type="order">Dermaptera</tp:taxon-name-part></tp:taxon-name> (<tp:taxon-name><tp:taxon-name-part taxon-name-part-type="class">Insecta</tp:taxon-name-part></tp:taxon-name>)</article-title><source>Zookeys</source><day>2</day><month>11</month><year>2017</year><volume>2017</volume><issue>713</issue><fpage>25</fpage><lpage>52</lpage><pub-id pub-id-type="doi">10.3897/zookeys.713.15118</pub-id></mixed-citation></tp:treatment-meta><tp:nomenclature><tp:taxon-name>
                    <tp:taxon-name-part taxon-name-part-type="genus" reg="Doru">Doru</tp:taxon-name-part>
                    <tp:taxon-name-part taxon-name-part-type="species" reg="luteipes">luteipes</tp:taxon-name-part>
                  </tp:taxon-name><tp:taxon-authority>(Scudder, 1876)</tp:taxon-authority><xref ref-type="fig" rid="F4">Figs 43</xref><xref ref-type="fig" rid="F4">, 44</xref></tp:nomenclature><tp:treatment-sec sec-type="material" id="SECID0EMJBI"><title>Material examined.</title><p>1 ♀, Gruta do Vento cave, Pains, Minas Gerais, 12.x.2000, R. L. Ferreira leg. (<abbrev xmlns:xlink="http://www.w3.org/1999/xlink" content-type="institution" xlink:title="Invertebrados Subterrâneos de Lavras (Subterranean Invertebrates, Lavras) of UFLA" id="ABBRID0ESJBI" xlink:type="simple">ISLA</abbrev> 495) – 1 ♀, Gruta Zé Geraldão cave, Pains, Minas Gerais, 10.iii.2009, R. A. Zampaulo leg. (<abbrev xmlns:xlink="http://www.w3.org/1999/xlink" content-type="institution" xlink:title="Invertebrados Subterrâneos de Lavras (Subterranean Invertebrates, Lavras) of UFLA" id="ABBRID0EXJBI" xlink:type="simple">ISLA</abbrev> 534).</p></tp:treatment-sec><tp:treatment-sec sec-type="Association with caves" id="SECID0E3JBI"><title>Association with caves.</title><p>
              <italic><tp:taxon-name><tp:taxon-name-part taxon-name-part-type="genus" reg="Doru">Doru</tp:taxon-name-part> <tp:taxon-name-part taxon-name-part-type="species" reg="luteipes">luteipes</tp:taxon-name-part></tp:taxon-name></italic> is an extremely common species in Brazil (<xref ref-type="bibr" rid="B82">Reis et al. 1988</xref>), being frequently associated with crops, especially corn. The few observed specimens were found from the Pains region, which is considered the speleological area with the highest concentration of caves in Brazil (and probably in South America). Although more than 300 caves have been examined in this area (<xref ref-type="bibr" rid="B107">Zampaulo 2010</xref>), this species was found near the entrances of only two caves, suggesting that they are definitely accidental.</p></tp:treatment-sec><tp:treatment-sec sec-type="remarks" id="SECID0EVKBI"><title>Remarks.</title><p>Only female samples of <italic><tp:taxon-name><tp:taxon-name-part taxon-name-part-type="genus" reg="Doru">Doru</tp:taxon-name-part></tp:taxon-name></italic>, which are difficult to identify to the species level, were collected in this study. The external morphologies (Fig. <xref ref-type="fig" rid="F4">43</xref>) matched those of <italic><tp:taxon-name><tp:taxon-name-part taxon-name-part-type="genus" reg="Doru">D.</tp:taxon-name-part> <tp:taxon-name-part taxon-name-part-type="species" reg="luteipes">luteipes</tp:taxon-name-part></tp:taxon-name></italic> (<xref ref-type="bibr" rid="B91">Scudder 1876</xref>; <xref ref-type="bibr" rid="B14">Brindle 1971d</xref>; <xref ref-type="bibr" rid="B98">Steinmann 1979</xref>; <xref ref-type="bibr" rid="B103">1993</xref>). The females of <italic><tp:taxon-name><tp:taxon-name-part taxon-name-part-type="genus" reg="Doru">D.</tp:taxon-name-part> <tp:taxon-name-part taxon-name-part-type="species" reg="luteipes">luteipes</tp:taxon-name-part></tp:taxon-name></italic> are similar in appearance to <italic><tp:taxon-name><tp:taxon-name-part taxon-name-part-type="genus" reg="Doru">Doru</tp:taxon-name-part> <tp:taxon-name-part taxon-name-part-type="species" reg="lineare">lineare</tp:taxon-name-part></tp:taxon-name></italic> (Eschscholtz, 1822) [<xref ref-type="bibr" rid="B14">Brindle 1971d</xref>; <xref ref-type="bibr" rid="B98">Steinmann 1979</xref>, <xref ref-type="bibr" rid="B103">1993</xref>: see also <xref ref-type="bibr" rid="B88">Sakai 1993</xref>, <xref ref-type="bibr" rid="B89">1995</xref> for proposal of a synonymy of this species with <italic><tp:taxon-name><tp:taxon-name-part taxon-name-part-type="genus" reg="Doru">Doru</tp:taxon-name-part> <tp:taxon-name-part taxon-name-part-type="species" reg="taeniatum">taeniatum</tp:taxon-name-part></tp:taxon-name></italic> (Dohrn, 1862)]; however, the spermathecal morphologies, including the shape of the spermathecal capsule with seven constrictions (Fig. <xref ref-type="fig" rid="F4">44</xref>: the spermathecal morphology was examined for the sample from Gruta do Vento cave), were the same as those described by <xref ref-type="bibr" rid="B61">Mariani (1994)</xref> for <italic><tp:taxon-name><tp:taxon-name-part taxon-name-part-type="genus" reg="Doru">D.</tp:taxon-name-part> <tp:taxon-name-part taxon-name-part-type="species" reg="luteipes">luteipes</tp:taxon-name-part></tp:taxon-name></italic>. According to <xref ref-type="bibr" rid="B61">Mariani (1994)</xref>, the spermathecal capsule of <italic><tp:taxon-name><tp:taxon-name-part taxon-name-part-type="genus" reg="Doru">D.</tp:taxon-name-part> <tp:taxon-name-part taxon-name-part-type="species" reg="lineare">lineare</tp:taxon-name-part></tp:taxon-name></italic> is shorter with fewer and weaker constrictions. This was confirmed in a female sample collected at Varzelândia, Minas Gerais, Brazil on 13.iii.2016 by Y.K., with conspecific males (Fig. <xref ref-type="fig" rid="F4">45</xref>). However, parthenogenesis has been reported for some Brazilian populations of <italic><tp:taxon-name><tp:taxon-name-part taxon-name-part-type="genus" reg="Doru">D.</tp:taxon-name-part> <tp:taxon-name-part taxon-name-part-type="species" reg="lineare">lineare</tp:taxon-name-part></tp:taxon-name></italic> (<xref ref-type="bibr" rid="B28">Cocco et al. 2013</xref>), suggesting possible polymorphisms in the spermathecal morphology. Thus, the identification of the samples is tentative.</p></tp:treatment-sec><tp:treatment-sec sec-type="distribution" id="SECID0ELPBI"><title>Distribution.</title><p>Colombia, Surinam, Brazil, Peru, Bolivia, and Argentina.</p></tp:treatment-sec><tp:treatment-sec><!--Section generated to contain objects referenced in tp:taxon-treatment.--><fig id="F4" position="float" orientation="portrait"><label>Figures 36–45.</label><caption><p>
                  <bold>36–38</bold> <italic><tp:taxon-name><tp:taxon-name-part taxon-name-part-type="genus" reg="Paralabellula">Paralabellula</tp:taxon-name-part> <tp:taxon-name-part taxon-name-part-type="species" reg="dorsalis">dorsalis</tp:taxon-name-part></tp:taxon-name></italic> (male): habitus (<bold>36</bold>), forceps (dorsolateral view) (<bold>37</bold>), and genitalia (<bold>38</bold>) <bold>39–41</bold> <italic><tp:taxon-name><tp:taxon-name-part taxon-name-part-type="genus" reg="Paralabellula">Paralabellula</tp:taxon-name-part> <tp:taxon-name-part taxon-name-part-type="species" reg="dorsalis">dorsalis</tp:taxon-name-part></tp:taxon-name></italic> (female): habitus (<bold>39</bold>), spermatheca and spiny area in the genitalia (<bold>40, 41</bold>). Repaired wound patches are indicated by the red arrowheads in Figs <xref ref-type="fig" rid="F4">40</xref> and <xref ref-type="fig" rid="F4">41</xref> <bold>42</bold> <italic><tp:taxon-name><tp:taxon-name-part taxon-name-part-type="genus" reg="Paralabellula">Paralabellula</tp:taxon-name-part> <tp:taxon-name-part taxon-name-part-type="species" reg="dorsalis">dorsalis</tp:taxon-name-part></tp:taxon-name></italic> (male; a specimen from Colombia, det. A. Brindle; OMHH S. Sakai Collection, 31.iii.2002 [01-25]): abdomen and forceps (dorsolateral view) <bold>43–44</bold> <italic><tp:taxon-name><tp:taxon-name-part taxon-name-part-type="genus" reg="Doru">Doru</tp:taxon-name-part> <tp:taxon-name-part taxon-name-part-type="species" reg="luteipes">luteipes</tp:taxon-name-part></tp:taxon-name></italic> (female): habitus (<bold>43</bold>), and spermatheca (<bold>44</bold>) <bold>45</bold> <italic><tp:taxon-name><tp:taxon-name-part taxon-name-part-type="genus" reg="Doru">Doru</tp:taxon-name-part> <tp:taxon-name-part taxon-name-part-type="species" reg="lineare">lineare</tp:taxon-name-part></tp:taxon-name></italic> (female; coll. Y. Kamimura, at Varzelândia, Minas Gerais, Brazil, outside of caves on 13.iii.2016): spermatheca. Scale bars 3 mm for Figs <bold>36, 39, 42, 43</bold>; 0.5 mm for <bold>37</bold>; 200 μm for Figs <bold>38, 40, 41, 44, 45</bold>.</p></caption><graphic xmlns:xlink="http://www.w3.org/1999/xlink" xlink:href="zookeys-713-025-g004.jpg" position="float" orientation="portrait" xlink:type="simple" id="oo_165936.jpg"/></fig></tp:treatment-sec><ref-list><ref id="B82"><mixed-citation xmlns:xlink="http://www.w3.org/1999/xlink" xlink:type="simple">
          <person-group><name name-style="western"><surname>Reis</surname><given-names>LL</given-names></name><name name-style="western"><surname>Oliveira</surname><given-names>LJ</given-names></name><name name-style="western"><surname>Cruz</surname><given-names>I</given-names></name></person-group> (<year>1988</year>) <article-title>Biologia e potencial de <italic><tp:taxon-name><tp:taxon-name-part taxon-name-part-type="genus">Doru</tp:taxon-name-part> <tp:taxon-name-part taxon-name-part-type="species">luteipes</tp:taxon-name-part></tp:taxon-name></italic> no controle de <italic><tp:taxon-name><tp:taxon-name-part taxon-name-part-type="genus">Spodoptera</tp:taxon-name-part> <tp:taxon-name-part taxon-name-part-type="species">frugiperda</tp:taxon-name-part></tp:taxon-name></italic>.</article-title> <source>Pesquisa Agropecuária Brasileira</source> <volume>23</volume>: <fpage>333</fpage>–<lpage>342</lpage>.</mixed-citation></ref><ref id="B107"><mixed-citation xmlns:xlink="http://www.w3.org/1999/xlink" xlink:type="simple">
          <person-group><name name-style="western"><surname>Zampaulo</surname><given-names>RA</given-names></name></person-group> (<year>2010</year>) <source>Diversidade de invertebrados cavernícolas na província espeleológica de Arcos, Pains e Doresópolis (MG): subsídios para a definição de áreas prioritárias para a conservação. Dissertation (Master degree in Applied Ecology).</source> <publisher-name>Universidade Federal de Lavras</publisher-name>, <publisher-loc>Lavras, Minas Gerais, Brazil</publisher-loc>, <size units="page">190 pp</size>.</mixed-citation></ref><ref id="B91"><mixed-citation xmlns:xlink="http://www.w3.org/1999/xlink" xlink:type="simple">
          <person-group><name name-style="western"><surname>Scudder</surname><given-names>SH</given-names></name></person-group> (<year>1876</year>) <article-title>A century of <tp:taxon-name><tp:taxon-name-part taxon-name-part-type="order">Orthoptera</tp:taxon-name-part></tp:taxon-name>. Decade V. Forficulariae (North America).</article-title> <source>Proceedings of the Boston Society of Natural History</source> <volume>18</volume>: <fpage>251</fpage>–<lpage>257</lpage>.</mixed-citation></ref><ref id="B14"><mixed-citation xmlns:xlink="http://www.w3.org/1999/xlink" xlink:type="simple">
          <person-group><name name-style="western"><surname>Brindle</surname><given-names>A</given-names></name></person-group> (<year>1971d</year>) <article-title>A revision of the genus <italic><tp:taxon-name><tp:taxon-name-part taxon-name-part-type="genus">Doru</tp:taxon-name-part></tp:taxon-name></italic> Burr (<tp:taxon-name><tp:taxon-name-part taxon-name-part-type="order">Dermaptera</tp:taxon-name-part></tp:taxon-name>, <tp:taxon-name><tp:taxon-name-part taxon-name-part-type="family">Forficulidae</tp:taxon-name-part></tp:taxon-name>).</article-title> <source>Papéis Avulsos de Zoologia (São Paulo)</source> <volume>23</volume>: <fpage>173</fpage>–<lpage>196</lpage>.</mixed-citation></ref><ref id="B98"><mixed-citation xmlns:xlink="http://www.w3.org/1999/xlink" xlink:type="simple">
          <person-group><name name-style="western"><surname>Steinmann</surname><given-names>H</given-names></name></person-group> (<year>1979</year>) <article-title>The <tp:taxon-name><tp:taxon-name-part taxon-name-part-type="order">Dermaptera</tp:taxon-name-part></tp:taxon-name> in the PAN Zoologiczny Instytut, Warszawa.</article-title> <source>Folia Entomologica Hungarica</source> <volume>32</volume>: <fpage>149</fpage>–<lpage>175</lpage></mixed-citation></ref><ref id="B103"><mixed-citation xmlns:xlink="http://www.w3.org/1999/xlink" xlink:type="simple">
          <person-group><name name-style="western"><surname>Steinmann</surname><given-names>H</given-names></name></person-group> (<year>1993</year>) <article-title><tp:taxon-name><tp:taxon-name-part taxon-name-part-type="order">Dermaptera</tp:taxon-name-part></tp:taxon-name>. <tp:taxon-name><tp:taxon-name-part taxon-name-part-type="suborder">Eudermaptera</tp:taxon-name-part></tp:taxon-name> II.</article-title> <source>Das Tierreich</source> <volume>108</volume>: <fpage>1</fpage>–<lpage>711</lpage>.</mixed-citation></ref><ref id="B88"><mixed-citation xmlns:xlink="http://www.w3.org/1999/xlink" xlink:type="simple">
          <person-group><name name-style="western"><surname>Sakai</surname><given-names>S</given-names></name></person-group> (<year>1993</year>) <source>Dermapterorum Catalogus XXV: Iconographia IX. <tp:taxon-name><tp:taxon-name-part taxon-name-part-type="family">Spongiphoridae</tp:taxon-name-part></tp:taxon-name> III.</source> <publisher-name>Daito Bunka University</publisher-name>, <publisher-loc>Tokyo</publisher-loc>, <size units="page">595 pp</size>.</mixed-citation></ref><ref id="B89"><mixed-citation xmlns:xlink="http://www.w3.org/1999/xlink" xlink:type="simple">
          <person-group><name name-style="western"><surname>Sakai</surname><given-names>S</given-names></name></person-group> (<year>1995</year>) <source>Dermapterorum Catalogus XXVIII: Iconographia XII. <tp:taxon-name><tp:taxon-name-part taxon-name-part-type="family">Forficulidae</tp:taxon-name-part></tp:taxon-name>.</source> <publisher-name>Daito Bunka University</publisher-name>, <publisher-loc>Tokyo</publisher-loc>, <size units="page">712 pp</size>.</mixed-citation></ref><ref id="B61"><mixed-citation xmlns:xlink="http://www.w3.org/1999/xlink" xlink:type="simple">
          <person-group><name name-style="western"><surname>Mariani</surname><given-names>R</given-names></name></person-group> (<year>1994</year>) <article-title>Contribucion al estudio anatomico de las espermatecas en el Orden <tp:taxon-name><tp:taxon-name-part taxon-name-part-type="order">Dermaptera</tp:taxon-name-part></tp:taxon-name> (<tp:taxon-name><tp:taxon-name-part taxon-name-part-type="class">Insecta</tp:taxon-name-part></tp:taxon-name>).</article-title> <source>Revista de la Sociedad Entomologica Argentina</source> <volume>53</volume>: <fpage>79</fpage>–<lpage>82</lpage>.</mixed-citation></ref><ref id="B28"><mixed-citation xmlns:xlink="http://www.w3.org/1999/xlink" xlink:type="simple">
          <person-group><name name-style="western"><surname>Cocco</surname><given-names>J</given-names></name><name name-style="western"><surname>Butnariu</surname><given-names>AR</given-names></name><name name-style="western"><surname>Bessa</surname><given-names>E</given-names></name><name name-style="western"><surname>Pasini</surname><given-names>A</given-names></name></person-group> (<year>2013</year>) <article-title>Sex produces as numerous and long-lived offspring as parthenogenesis in a new parthenogenetic insect.</article-title> <source>Canadian Journal of Zoology</source> <volume>91</volume>: <fpage>187</fpage>–<lpage>190</lpage>. <ext-link xlink:type="simple" ext-link-type="doi" xlink:href="10.1139/cjz-2012-0289">https://doi.org/10.1139/cjz-2012-0289</ext-link></mixed-citation></ref></ref-list></tp:taxon-treatment>
